# Supplementary material for: The Stochastic Early Reaction, Inhibition, and late Action (SERIA) model for antisaccades
Source: PLoS Comput Biol. 2017 Aug 2;13(8):e1005692. doi: 10.1371/journal.pcbi.1005692 (PMC5555715; doi:10.1371/journal.pcbi.1005692)
Supplement: S1 Dataset — Spreadsheet including all reaction times, actions and errors that entered the analysis. More details are included in the file. (XLSM) [file pcbi.1005692.s001.xlsm]

## Sheet: legend
Please read the note below.
These data was collected by Eduardo A. Aponte and Jakob Heinzle at the Translational Neuromodeling Unit, University of Zurich/ETHZ. This experiment was sponsored by Prof. Klaas E. Stephan. Please Cite the corresponding paper. For question or access to the raw data please contact aponte@biomed.ee.ethz.ch
License: This is released under the Creative Commons Attribution 4.0 International: https://creativecommons.org/licenses/by/4.0/
Translational Neuromodeling Unit, University of Zurich/ETH.
Legend
Subject	Subject id (Subject identifiers are 47 numbers drawn randomly from between 00 and 99)
pp	Prosaccade probability
trial	Number of trial
trial type	1 = prosaccade, 0 antisaccade
saccdir	Cue location. 0 = left, 1 = right
RT	Reaction time in ms
end_sacc_time	End of saccade in ms. 0 = cue presentation.
end_sacc_loc	Location at the end of the saccade in degrees of visual angle
RT_Secondary	Reaction time of the secondary saccade (if any)
action	1 = prosaccade, 0 antisaccade
Invalid	0 = valid trial, 1=blink, 2=missing, 3=Aborted, 4=Fixation error, 5=Late saccade , 6=Early saccade
Figures 8 and 9 correspond to subjects: 51, 2, 28, 69

## Sheet: data
subject_	pp	trial	trialtype	saccdir	rt	end_sacc_time	end_sacc_loc	rt_secondary	end_sacc_loc_secondary	action	invalid
0	20	0	0	0	272	316	-7.91852	794	7.27861	0	0
0	20	1	0	1	185	249	12.89	603	1.83551	0	0
0	20	2	0	0	218	266	-9.48997	656	3.83112	0	0
0	20	3	0	0	262	338	-9.79307	728	1.92859	0	0
0	20	4	0	1	210	254	11.9231	662	-1.99629	0	0
0	20	5	0	0	324	378	-8.59649	638	6.75599	0	0
0	20	6	0	0	240	304	-9.05009	642	2.17401	0	0
0	20	7	0	0	184	264	-10.7041	598	-2.04142	0	0
0	20	8	0	1	188	262	12.679	654	0.431318	0	0
0	20	9	0	0	192	270	-10.7557	582	1.19818	0	0
0	20	10	0	0	214	264	-9.67294	600	1.56477	0	0
0	20	11	0	1	212	280	12.4162	658	1.92577	0	0
0	20	12	0	1	216	266	12.812	658	2.64803	0	0
0	20	13	0	1	209	267	13.7621	669	2.1994	0	0
0	20	14	0	1	213	273	12.0643	601	4.05436	0	0
0	20	15	0	1	161	277	10.5779	651	-0.871121	0	0
0	20	16	0	0	256	328	-10.8217	684	-1.87218	0	0
0	20	17	0	0	195	269	-10.2826	607	2.14862	0	0
0	20	18	0	1	191	251	13.5097	665	1.31943	0	0
0	20	19	0	1	202	252	13.2836	644	-0.859842	0	0
0	20	20	0	0	192	244	-9.01583	538	0.253715	0	0
0	20	21	0	1	194	256	11.9058	566	0.118401	0	0
0	20	22	1	0	178	250	-9.61003	774	4.19002	0	0
0	20	23	1	1	228	298	-9.89893	548	-7.59134	1	4
0	20	24	0	1	258	312	-6.23961	350	12.3412	1	0
0	20	25	0	0	195	241	-9.45853	671	1.92577	0	0
0	20	26	0	1	238	288	10.7471	668	1.48581	0	0
0	20	27	0	1	284	328	14.0176	714	1.33353	0	4
0	20	28	0	0	162	228	11.9288	282	-7.1337	1	0
0	20	29	1	0	223	273	-8.05516	363	12.9797	0	0
0	20	30	0	1	132	174	3.05165	254	11.4624	0	0
0	20	31	1	0	240	314	13.4256	686	-1.14743	1	0
0	20	32	0	0	300	356	-8.70485	740	-1.38711	0	0
0	20	33	0	1	238	296	12.3008	664	0.518713	0	0
0	20	34	1	0	216	274	11.2209	654	0.577915	1	0
0	20	35	0	1	209	253	12.705	727	-0.208611	0	0
0	20	36	0	1	218	276	12.4941	758	0.279088	0	0
0	20	37	0	0	283	353	-10.5406	701	5.03849	0	0
0	20	38	0	0	200	274	-11.106	762	1.30251	0	0
0	20	39	0	0	202	244	-9.93327	676	3.89046	0	0
0	20	40	1	1	163	203	4.39356	257	11.6092	0	0
0	20	41	0	1	308	358	12.5606	786	3.02625	0	0
0	20	42	0	0	348	394	-8.94734	726	3.68987	0	0
0	20	43	0	1	224	270	13.1678	1192	-1.53093	0	0
0	20	44	0	0	220	284	-10.3457	700	1.54221	0	0
0	20	45	0	1	296	348	9.86459	772	0.611746	0	0
0	20	46	0	0	192	254	-10.3399	674	-0.146591	0	0
0	20	47	1	0	222	272	-5.32156	368	11.972	0	0
0	20	48	0	0	238	328	-11.2813	700	5.99011	0	0
0	20	49	1	0	252	310	-8.09218	368	11.1204	0	0
0	20	50	1	1	237	295	12.7888	699	0.806274	0	0
0	20	51	0	1	248	316	-8.85317	378	12.9999	1	0
0	20	52	0	1	259	313	12.8553	731	-1.10514	0	0
0	20	53	0	1	388	454	13.1128	824	-2.27557	0	0
0	20	54	0	1	207	263	14.128	741	0.140953	0	0
0	20	55	0	1	244	310	11.9346	712	-0.876758	0	0
0	20	56	0	0	274	338	-9.77304	658	-5.81156	0	0
0	20	57	0	1	238	284	11.6869	722	0.541266	0	0
0	20	58	1	1	192	258	12.4913	416	-9.21283	0	0
0	20	59	0	1	234	302	12.9826	658	1.89475	0	0
0	20	60	0	1	287	347	13.2344	791	-0.933146	0	0
0	20	61	1	1	230	338	-9.02725	684	-7.50603	1	0
0	20	62	0	0	228	286	-9.83598	750	6.83548	0	0
0	20	63	0	1	178	206	-1.55067	304	10.882	1	0
0	20	64	0	1	252	302	11.7214	738	1.22074	0	0
0	20	65	1	0	244	308	-6.46936	348	12.6212	0	0
0	20	66	0	0	318	368	8.47961	414	-6.75315	1	0
0	20	67	0	0	150	178	3.22387	250	-9.69296	1	0
0	20	68	0	0	306	364	-9.99052	684	-8.09787	0	0
0	20	69	1	1	200	264	12.4191	594	-0.267811	0	0
0	20	70	1	1	158	190	-3.63055	306	-8.72196	1	0
0	20	71	0	0	318	380	-9.61003	706	2.55773	0	0
0	20	72	0	1	241	305	11.9749	701	-0.194515	0	0
0	20	73	0	1	215	259	12.5721	715	-1.66629	0	0
0	20	74	0	0	264	318	-9.58144	682	2.10066	0	0
0	20	75	0	1	244	294	10.2282	670	-2.93591	0	0
0	20	76	0	0	200	282	-10.2368	700	-5.54243	0	0
0	20	77	0	1	138	162	2.86253	264	11.7013	0	0
0	20	78	0	1	378	430	10.9595	764	-3.63055	0	0
0	20	79	0	1	336	390	12.2863	710	-4.30592	0	0
0	20	80	0	1	244	300	12.4249	736	-0.718876	0	0
0	20	81	0	1	364	418	11.0256	770	-5.8229	0	0
0	20	82	0	0	214	266	-10.2912	696	1.61553	0	0
0	20	83	0	1	225	275	-4.50667	337	5.40933	1	0
0	20	84	0	1	198	246	-8.10072	352	11.0514	1	0
0	20	85	0	1	210	254	12.5201	654	0.682226	0	0
0	20	86	0	0	242	302	-10.1194	1144	-6.95759	0	0
0	20	87	1	1	330	376	12.4999	508	-10.1566	0	0
0	20	88	0	0	140	162	-2.07527	238	-8.66207	0	0
0	20	89	0	1	231	291	12.8842	681	-1.69168	0	0
0	20	90	0	1	232	288	12.1565	662	-2.18529	0	0
0	20	91	0	0	197	279	-10.4517	755	-0.112762	0	0
0	20	92	1	0	222	258	5.39234	414	11.2094	1	0
0	20	93	1	0	204	260	11.8021	536	-4.01762	1	0
0	20	94	0	0	234	312	-9.90752	670	1.57323	0	0
0	20	95	0	1	270	328	12.2373	692	-3.08271	0	0
0	20	96	0	1	356	410	12.4479	794	-1.73398	0	0
0	20	97	0	1	242	306	12.0412	664	-1.74244	0	0
0	20	98	1	1	214	266	12.2777	390	-9.52427	0	0
0	20	99	1	0	126	180	8.07794	338	11.5459	1	0
0	20	100	0	1	194	246	-7.49181	280	9.01298	1	0
0	20	101	1	1	229	287	12.7715	435	-10.36	0	0
0	20	102	0	0	306	362	-9.5357	726	-2.91898	0	0
0	20	103	0	0	284	334	-9.93613	670	1.1869	0	0
0	20	104	0	0	253	317	-9.7759	737	-5.78323	0	0
0	20	105	0	0	316	376	-9.80165	706	2.35175	0	0
0	20	106	0	1	146	176	2.03014	358	11.8194	0	0
0	20	107	1	0	225	279	-9.45853	369	11.5718	0	0
0	20	108	0	1	169	205	-5.57642	377	12.2373	1	0
0	20	109	0	1	282	334	12.0672	730	5.61324	0	0
0	20	110	0	1	140	190	-8.30294	298	10.1423	1	0
0	20	111	0	0	210	264	-10.4632	676	5.38101	0	0
0	20	112	0	0	250	316	-10.618	664	1.51119	0	0
0	20	113	0	0	320	372	-10.9538	802	4.68484	0	0
0	20	114	1	1	234	368	-8.17476	456	-10.36	1	0
0	20	115	0	1	248	300	-9.15001	394	11.4049	1	0
0	20	116	1	0	202	260	-9.9991	588	3.99784	0	0
0	20	117	0	1	162	188	-2.27275	388	12.8929	1	0
0	20	118	0	0	217	281	-10.6295	635	-7.00303	0	0
0	20	119	0	1	283	339	12.3873	721	-3.41872	0	0
0	20	120	0	1	264	306	11.6869	688	-4.20133	0	0
0	20	121	1	1	345	413	-10.7041	673	-1.78757	1	0
0	20	122	0	0	250	288	-9.05009	582	4.90267	0	0
0	20	123	0	0	280	332	-10.0392	984	2.52104	0	0
0	20	124	0	0	287	347	-10.5721	1083	-6.97463	0	0
0	20	125	1	0	223	283	11.7877	683	6.57435	1	0
0	20	126	0	0	250	298	-10.0249	694	0.747069	0	0
0	20	127	0	0	264	358	-10.9767	856	-3.52886	0	0
0	20	128	0	0	206	290	-11.3359	888	2.70729	0	0
0	20	129	1	1	144	174	-3.04036	322	-11.1462	1	0
0	20	130	0	0	208	258	10.6696	388	-5.99578	1	0
0	20	131	0	1	182	222	3.05165	258	12.3065	0	0
0	20	132	0	0	236	286	-10.7758	654	6.20841	0	0
0	20	133	0	0	246	314	-10.3457	698	-1.57605	0	0
0	20	134	1	1	163	193	1.74244	301	-11.0399	0	0
0	20	135	1	0	308	362	-9.50712	464	11.2755	0	0
0	20	136	0	0	227	303	-11.4136	633	0.236802	0	0
0	20	137	0	1	140	172	-4.09392	246	11.3819	1	0
0	20	138	0	0	160	214	11.1405	348	-7.79046	1	0
0	20	139	0	1	264	314	11.356	696	0.225525	0	0
0	20	140	0	0	248	298	-9.82454	NaN	NaN	0	0
0	20	141	0	1	307	361	12.7021	687	0.0394674	0	0
0	20	142	0	1	272	330	11.6121	658	-1.42377	0	0
0	20	143	1	1	332	380	-10.3113	658	7.62547	1	0
0	20	144	0	0	216	278	-10.9767	680	3.14482	0	0
0	20	145	1	0	318	360	10.509	666	-4.40205	1	0
0	20	146	0	1	287	343	-9.36423	415	10.002	1	0
0	20	147	0	0	256	290	-6.11201	496	-10.4087	0	0
0	20	148	0	0	230	292	-10.4316	628	1.28559	0	0
0	20	149	0	1	218	274	11.9836	740	8.96446	0	0
0	20	150	0	0	256	304	-11.5344	714	-5.55093	0	0
0	20	151	1	1	339	395	-10.7988	689	3.31141	1	0
0	20	152	1	0	192	238	3.79722	300	-6.62259	1	0
0	20	153	0	0	344	398	-10.0163	702	4.78102	0	0
0	20	154	0	1	251	299	-6.10067	339	12.6414	1	0
0	20	155	1	1	345	403	-10.4144	675	-1.53939	1	0
0	20	156	0	0	205	265	-9.51855	649	-6.99735	0	0
0	20	157	0	1	142	184	2.0781	328	11.9173	0	0
0	20	158	0	1	229	285	11.5948	659	4.49818	0	0
0	20	159	0	1	360	414	12.0037	NaN	NaN	0	0
0	20	160	0	0	236	290	-8.70485	688	-1.39275	0	0
0	20	161	0	1	140	190	-5.19982	278	12.9421	1	0
0	20	162	0	0	263	325	-10.4546	797	-5.55093	0	0
0	20	163	0	1	154	198	3.43284	260	12.4046	0	0
0	20	164	0	0	216	284	-9.93327	648	-0.135314	0	0
0	20	165	0	0	212	274	-9.80737	790	-6.41262	0	0
0	20	166	1	1	318	386	-10.0621	714	-0.676588	1	0
0	20	167	0	0	246	310	-10.0564	750	-2.74681	0	0
0	20	168	0	1	134	156	1.70578	244	10.6869	0	0
0	20	169	0	1	264	314	-8.12065	366	8.37417	1	0
0	20	170	0	0	270	320	-10.6811	1220	0.535627	0	0
0	20	171	0	1	210	256	12.4682	NaN	NaN	0	0
0	20	172	0	0	236	278	-9.95045	616	-0.899314	0	0
0	20	173	0	0	268	318	-12.8438	676	4.76121	0	0
0	20	174	0	0	356	406	-11.06	742	6.35872	0	0
0	20	175	0	0	259	325	-10.3399	637	2.0922	0	0
0	20	176	1	1	239	301	7.2644	665	-7.47191	0	0
0	20	177	0	0	224	284	-10.4402	618	-0.820371	0	0
0	20	178	0	1	226	284	11.5545	674	-4.11371	0	0
0	20	179	0	0	244	306	-11.1778	NaN	NaN	0	0
0	20	180	1	0	204	248	-8.50527	310	12.269	0	0
0	20	181	0	0	332	386	-10.1566	762	2.9839	0	0
0	20	182	0	0	226	284	-10.4976	572	1.16717	0	0
0	20	183	1	1	140	192	2.37996	276	-10.8332	0	0
0	20	184	0	1	286	350	11.4049	704	-3.92719	0	0
0	20	185	0	1	262	312	12.757	532	9.1957	0	0
0	20	186	1	0	144	202	10.5406	622	-2.40536	1	0
0	20	187	0	0	324	372	-10.6324	798	-2.87946	0	0
0	20	188	0	1	339	385	9.87604	531	11.0773	0	0
0	20	189	0	0	302	358	-10.7328	734	5.04415	0	0
0	20	190	0	0	272	326	-11.6639	NaN	NaN	0	0
0	20	191	0	0	254	314	-11.6466	NaN	NaN	0	0
0	50	0	1	0	228	272	10.6639	684	-7.37241	1	0
0	50	1	0	1	208	264	-9.27567	348	10.8074	1	0
0	50	2	1	0	276	342	-10.1509	372	10.1279	0	0
0	50	3	0	0	346	436	8.16052	480	-10.6897	1	4
0	50	4	1	1	272	312	6.54029	336	-9.21855	0	0
0	50	5	1	0	264	318	9.41852	686	4.82911	1	0
0	50	6	1	0	167	225	10.8849	637	3.10812	1	0
0	50	7	1	0	250	300	11.6034	550	-5.13472	1	0
0	50	8	1	1	166	216	-10.3886	352	-12.5375	1	0
0	50	9	0	0	296	348	10.7902	388	-6.91215	1	0
0	50	10	1	0	357	413	11.2985	745	3.08835	1	0
0	50	11	0	1	373	423	12.2806	863	-2.19376	0	0
0	50	12	0	1	328	378	14.0815	910	-3.00931	0	0
0	50	13	0	1	322	376	-7.96122	400	10.5979	1	0
0	50	14	1	1	291	341	8.33713	459	-11.2784	0	0
0	50	15	1	1	282	336	-10.8016	552	5.06113	1	0
0	50	16	1	0	239	285	4.8574	353	-9.65864	1	0
0	50	17	1	0	240	296	11.4538	578	0.631481	1	0
0	50	18	0	1	184	238	-8.37987	328	11.4078	1	0
0	50	19	0	1	232	286	13.052	740	1.57041	0	0
0	50	20	0	0	234	294	-10.9796	664	-8.08648	0	0
0	50	21	1	1	304	352	11.7589	556	-9.65864	0	0
0	50	22	1	0	340	386	11.6149	674	7.46338	1	0
0	50	23	0	1	115	163	-10.3543	381	11.3848	1	0
0	50	24	0	1	223	271	13.0607	1145	1.47735	0	0
0	50	25	0	0	330	390	-9.939	702	-8.07509	0	0
0	50	26	1	1	312	374	-12.0066	698	-1.83834	1	0
0	50	27	1	1	152	196	-3.82547	718	0.831649	1	0
0	50	28	0	0	136	196	12.3931	348	-9.86459	1	0
0	50	29	0	0	236	278	-10.3972	624	-8.16337	0	0
0	50	30	0	1	132	176	-6.99167	324	11.5689	1	0
0	50	31	1	0	282	364	-10.8332	518	11.9692	0	0
0	50	32	1	0	202	252	10.36	330	-0.797816	1	0
0	50	33	0	1	164	212	-7.42358	338	-9.60717	1	0
0	50	34	1	0	296	360	12.1854	634	-2.1994	1	0
0	50	35	0	1	286	332	11.2008	796	-2.23325	0	0
0	50	36	0	1	280	326	11.661	732	4.6113	0	0
0	50	37	1	0	230	278	-9.59573	366	10.7299	0	0
0	50	38	1	0	306	360	12.4537	718	-4.55191	1	0
0	50	39	1	0	273	327	12.5057	541	5.11491	1	0
0	50	40	0	1	294	364	11.7934	740	-2.28403	0	0
0	50	41	0	1	242	304	11.8338	696	-4.4077	0	0
0	50	42	0	0	254	306	-11.2554	666	0.0676579	0	0
0	50	43	1	1	196	236	-9.15287	662	10.4517	1	0
0	50	44	0	0	268	314	-11.0543	988	-7.70796	0	0
0	50	45	1	1	149	199	-5.85974	319	7.06552	1	0
0	50	46	0	0	118	146	1.60425	322	-7.09677	1	0
0	50	47	0	0	253	301	13.2865	393	-8.05516	1	0
0	50	48	0	0	250	298	-11.0371	692	-7.35535	0	0
0	50	49	1	0	280	324	9.63862	492	11.4596	1	0
0	50	50	1	1	236	294	12.89	424	-9.03867	0	0
0	50	51	1	1	260	300	-9.80165	NaN	NaN	1	0
0	50	52	1	1	128	176	-11.1606	586	-4.06001	1	0
0	50	53	1	1	290	342	-9.70154	568	1.20664	1	0
0	50	54	0	1	178	226	-10.2826	486	9.51569	1	0
0	50	55	0	1	240	292	12.864	744	-1.90321	0	0
0	50	56	0	0	84	110	2.49847	252	-10.3543	1	0
0	50	57	0	1	242	292	12.37	758	-1.68039	0	0
0	50	58	0	1	NaN	NaN	NaN	NaN	NaN	1	2
0	50	59	0	1	244	316	-8.12635	NaN	NaN	1	0
0	50	60	0	1	178	234	-11.2612	322	12.4682	1	0
0	50	61	1	1	190	236	-9.55857	684	7.56006	1	0
0	50	62	1	0	318	374	11.8971	690	-0.346745	1	0
0	50	63	1	1	234	282	-6.8582	404	-10.0821	1	0
0	50	64	1	1	139	179	-2.63392	307	-9.9161	1	0
0	50	65	0	0	372	454	9.28138	576	-6.48638	1	0
0	50	66	0	0	238	314	-10.2798	776	0.701962	0	0
0	50	67	1	0	275	361	-11.52	591	-9.95903	0	0
0	50	68	1	0	178	224	11.7675	756	-9.19284	1	0
0	50	69	0	1	287	341	-10.5234	473	11.3359	1	0
0	50	70	0	1	178	246	-10.4087	346	11.9403	1	0
0	50	71	1	0	168	212	11.2008	452	11.333	1	0
0	50	72	1	1	314	360	-11.0744	702	-5.14038	1	0
0	50	73	1	1	150	202	-12.096	540	3.4639	1	0
0	50	74	0	0	238	284	-10.5434	876	-11.0744	0	0
0	50	75	1	1	256	298	2.28968	326	-10.6496	0	0
0	50	76	1	0	284	340	-11.684	408	11.6121	0	0
0	50	77	0	1	218	258	-5.92775	374	11.1089	1	0
0	50	78	1	1	178	232	-6.72477	348	11.3618	1	0
0	50	79	1	1	238	296	10.9107	418	-12.9855	0	0
0	50	80	0	1	218	274	-8.12635	434	11.0026	1	0
0	50	81	1	1	288	336	-11.0888	554	-3.04036	1	0
0	50	82	1	0	255	325	10.5951	NaN	NaN	1	0
0	50	83	0	1	346	394	12.2517	1256	-3.55428	0	0
0	50	84	0	1	246	302	13.0057	NaN	NaN	0	0
0	50	85	1	1	269	329	-10.8332	563	-5.19982	1	0
0	50	86	0	0	185	231	10.5348	375	11.1204	1	0
0	50	87	1	1	200	264	-11.1864	614	-10.1394	1	0
0	50	88	1	0	265	317	12.7975	565	-4.39074	1	0
0	50	89	0	1	285	337	-8.00392	395	11.5603	1	0
0	50	90	0	1	292	346	-8.625	428	12.3844	1	0
0	50	91	0	0	233	279	-10.6467	921	3.30294	0	0
0	50	92	0	0	177	219	9.49568	369	-8.93021	1	0
0	50	93	1	0	275	335	-9.90752	435	11.5775	0	0
0	50	94	1	0	138	182	11.4136	550	-2.11477	1	0
0	50	95	0	1	218	274	-9.34423	340	12.1306	1	0
0	50	96	0	1	220	266	12.9218	710	-1.34763	0	0
0	50	97	1	1	222	284	12.1046	406	-9.89893	0	0
0	50	98	1	1	136	158	2.0922	282	-10.9279	0	0
0	50	99	0	0	162	204	9.2214	336	-10.4517	1	0
0	50	100	1	1	180	226	-6.86672	252	-12.9942	1	0
0	50	101	1	1	134	172	-4.93379	274	-7.69658	1	0
0	50	102	1	0	246	294	-10.4832	364	12.5172	0	0
0	50	103	0	0	298	358	-10.6524	NaN	NaN	0	0
0	50	104	1	0	207	271	9.98193	423	-8.57938	1	0
0	50	105	0	0	162	210	11.7474	414	-6.75031	1	0
0	50	106	1	1	157	209	-10.403	NaN	NaN	1	0
0	50	107	1	0	172	230	6.11484	688	-3.87633	1	0
0	50	108	0	1	240	284	-10.9136	404	11.779	1	0
0	50	109	1	1	207	263	-10.6381	NaN	NaN	1	0
0	50	110	1	1	298	342	-10.8016	716	6.90647	1	0
0	50	111	0	0	298	342	-9.44424	694	5.57076	0	0
0	50	112	1	0	278	336	11.3675	782	-0.453871	1	0
0	50	113	1	0	244	298	11.6063	520	-7.53446	1	0
0	50	114	0	1	174	228	-9.85601	482	6.96895	1	0
0	50	115	1	1	178	222	-9.02725	384	-11.638	1	0
0	50	116	0	0	216	256	9.35566	450	-6.31051	1	0
0	50	117	0	1	498	546	12.2373	954	1.39839	0	0
0	50	118	0	0	209	263	-12.3412	565	-7.46338	0	0
0	50	119	0	1	168	208	-8.99585	338	11.5775	1	0
0	50	120	0	1	230	298	12.7339	906	-4.77536	0	0
0	50	121	1	1	296	344	-12.5375	562	-7.74779	1	0
0	50	122	0	0	253	295	10.4402	351	-10.085	1	0
0	50	123	0	0	216	288	-11.4855	698	1.73398	0	0
0	50	124	1	0	260	310	-11.684	484	11.106	0	0
0	50	125	0	0	294	374	-9.23568	802	-2.53797	0	0
0	50	126	1	0	227	277	10.5492	669	-4.47556	1	0
0	50	127	0	0	156	210	12.6126	372	-9.18999	1	0
0	50	128	1	0	180	224	11.5085	564	7.10529	1	0
0	50	129	1	1	156	208	-6.67935	326	-10.5578	1	0
0	50	130	0	0	184	234	11.9173	364	-10.816	1	0
0	50	131	0	1	236	290	-9.07578	374	12.1248	1	0
0	50	132	1	0	222	282	-10.9767	432	11.0055	0	0
0	50	133	0	0	127	175	9.81595	283	-10.466	1	0
0	50	134	1	1	161	219	-9.26996	603	-4.78102	1	0
0	50	135	0	0	189	241	11.129	371	-11.0112	1	0
0	50	136	0	0	273	339	-11.2267	695	0.899314	0	0
0	50	137	0	1	242	300	12.4768	840	-1.97372	0	0
0	50	138	1	0	212	250	-8.81323	362	11.2784	0	0
0	50	139	0	1	294	352	12.6357	720	-4.67353	0	0
0	50	140	1	0	172	220	10.9854	596	0.724515	1	0
0	50	141	1	1	164	222	-10.575	552	6.76167	1	0
0	50	142	1	1	136	184	-10.8275	628	7.83599	1	0
0	50	143	0	1	208	254	-10.5893	402	12.047	1	0
0	50	144	0	0	325	375	-5.84273	493	-9.96189	0	0
0	50	145	1	0	376	430	-10.5721	510	11.5747	0	0
0	50	146	1	1	150	192	-6.3644	308	-9.94186	1	0
0	50	147	1	0	171	219	11.5574	531	-5.31589	1	0
0	50	148	0	0	306	366	-11.4596	624	0.46233	0	0
0	50	149	1	1	250	304	9.31281	360	-10.1222	0	0
0	50	150	0	0	256	304	-11.0543	666	0.400309	0	0
0	50	151	1	1	198	254	-10.2912	476	4.15893	1	0
0	50	152	0	0	210	330	-10.2511	NaN	NaN	0	0
0	50	153	0	0	274	320	-11.1548	580	-8.24881	0	0
0	50	154	0	1	343	403	13.2576	777	-7.07972	0	0
0	50	155	1	1	252	294	9.9161	328	-7.38946	0	0
0	50	156	0	0	254	302	-11.6783	652	-11.1347	0	0
0	50	157	1	1	226	286	-10.2998	642	3.67009	1	0
0	50	158	1	1	250	306	-9.42423	570	0.18042	1	0
0	50	159	0	1	340	384	-8.58508	430	10.2253	1	0
0	50	160	1	0	219	271	-10.0821	317	13.5039	0	0
0	50	161	1	1	293	339	-11.4768	531	-8.59934	1	0
0	50	162	0	0	307	351	11.5574	437	-9.20141	1	0
0	50	163	0	1	273	321	13.501	769	-0.676588	0	0
0	50	164	0	0	242	288	-10.3313	822	-5.47446	0	0
0	50	165	1	0	282	334	12.945	NaN	NaN	1	0
0	50	166	1	1	252	292	-7.30419	418	-10.5807	1	0
0	50	167	1	0	205	251	11.4136	653	0.490521	1	0
0	50	168	1	1	247	305	-11.0715	523	-9.60431	1	0
0	50	169	0	1	174	230	-10.0535	390	11.7272	1	0
0	50	170	0	0	152	206	12.5346	464	-5.14321	1	0
0	50	171	0	1	128	172	-8.32573	288	11.9778	1	0
0	50	172	1	0	254	308	-9.38137	408	10.7041	0	0
0	50	173	0	0	258	324	-11.0313	586	-6.92919	0	0
0	50	174	1	0	154	206	10.3772	570	8.189	1	0
0	50	175	1	0	165	209	11.1577	725	2.38843	1	0
0	50	176	0	1	254	312	12.6559	842	0.219886	0	0
0	50	177	0	0	260	310	-10.2425	640	0.541266	0	0
0	50	178	1	1	222	286	12.7773	588	-4.3144	0	0
0	50	179	1	0	309	363	12.0585	591	-3.42719	1	0
0	50	180	1	0	122	162	5.56793	390	10.4402	1	0
0	50	181	0	0	138	186	11.3014	384	-10.6123	1	0
0	50	182	0	0	285	351	-11.9864	649	-7.06268	0	0
0	50	183	1	1	216	268	-8.11211	372	12.8958	1	0
0	50	184	1	1	166	204	-10.168	382	-11.8741	1	0
0	50	185	0	1	153	209	-9.28995	385	11.2037	1	0
0	50	186	0	0	226	292	-10.6782	510	6.21692	0	0
0	50	187	0	0	264	316	-10.532	582	-7.40368	0	0
0	50	188	0	1	158	236	-9.66436	386	7.85022	1	0
0	50	189	1	0	254	302	-10.0478	440	10.618	0	0
0	50	190	0	0	310	362	-10.2253	1372	-6.09216	0	0
0	50	191	0	0	266	334	-10.2712	480	-11.7272	0	0
0	80	0	1	0	209	253	7.55721	751	-5.87957	1	0
0	80	1	1	1	291	339	-9.44138	587	-0.420043	1	0
0	80	2	0	0	210	262	-10.1594	566	1.42377	0	0
0	80	3	1	0	279	333	10.1537	591	-1.19536	1	0
0	80	4	1	1	154	178	-2.253	286	-10.2941	1	0
0	80	5	1	0	236	290	9.91896	638	-0.592011	1	0
0	80	6	1	0	141	181	6.53462	297	9.77018	1	0
0	80	7	0	0	204	266	-11.2267	644	5.33571	0	0
0	80	8	1	1	290	348	-10.2626	564	2.82583	1	0
0	80	9	1	0	141	161	2.10348	293	9.47567	1	0
0	80	10	1	0	230	286	10.1566	538	-0.431318	1	0
0	80	11	1	1	250	354	-7.59134	438	-11.9605	1	0
0	80	12	1	1	270	338	-10.816	524	8.41406	1	0
0	80	13	0	1	268	320	-7.98684	356	10.4402	1	0
0	80	14	1	1	282	338	-9.96476	558	5.93342	1	0
0	80	15	1	1	266	324	9.22426	358	-8.16052	0	0
0	80	16	1	0	230	276	-10.4374	398	9.72156	0	0
0	80	17	0	0	298	342	7.36388	370	-8.55658	1	0
0	80	18	0	1	228	280	12.047	688	6.92351	0	0
0	80	19	0	1	252	308	11.175	692	0.803455	0	0
0	80	20	1	0	204	278	-11.2468	384	9.1957	0	0
0	80	21	1	1	257	327	-11.0974	677	6.09783	1	0
0	80	22	1	0	232	348	9.33852	440	11.1146	1	0
0	80	23	1	1	310	370	-10.3886	642	4.85457	1	0
0	80	24	1	1	163	215	-6.13469	317	-10.4861	1	0
0	80	25	1	0	251	311	10.3543	587	0.470787	1	0
0	80	26	1	1	263	325	-10.2253	575	3.31705	1	0
0	80	27	1	1	282	348	-11.0485	530	5.28192	1	0
0	80	28	1	0	142	210	10.1594	536	-0.248077	1	0
0	80	29	1	0	202	254	10.6123	628	-4.18437	1	0
0	80	30	1	1	131	191	-10.5922	547	4.91965	1	0
0	80	31	0	0	152	204	10.1194	370	-8.56513	1	0
0	80	32	1	0	210	270	-11.0055	598	5.10642	0	0
0	80	33	0	1	253	387	-7.50034	455	12.1248	1	0
0	80	34	0	0	215	257	-9.06151	613	1.40685	0	0
0	80	35	1	1	272	322	8.54232	350	-8.01246	0	0
0	80	36	1	1	300	368	-10.8791	624	7.74494	1	0
0	80	37	1	0	130	172	6.11484	302	9.27281	1	0
0	80	38	1	0	154	206	7.14222	370	10.4832	1	0
0	80	39	1	0	280	322	10.4775	688	-2.34328	1	0
0	80	40	1	1	317	375	-10.4947	593	8.43686	1	0
0	80	41	1	1	264	384	-7.58565	454	-10.2081	1	0
0	80	42	1	0	326	392	10.5234	650	-6.60272	1	0
0	80	43	1	1	272	330	-9.94758	576	4.18437	1	0
0	80	44	1	0	148	214	10.2024	576	-0.30164	1	0
0	80	45	1	1	224	288	-12.096	636	4.03175	1	0
0	80	46	1	0	208	256	11.1721	620	-7.00019	1	0
0	80	47	1	0	298	346	10.1623	646	-4.2409	1	0
0	80	48	1	0	238	298	10.641	564	-0.109944	1	0
0	80	49	1	0	160	222	10.4173	534	0.276268	1	0
0	80	50	1	1	210	274	-11.4366	662	2.05835	1	0
0	80	51	0	1	248	298	-10.2196	408	10.9308	1	0
0	80	52	0	1	256	306	11.3762	816	2.84559	0	0
0	80	53	1	1	160	196	-3.41589	318	5.94476	1	0
0	80	54	1	1	152	176	-2.88511	286	-10.4345	1	0
0	80	55	1	1	148	178	-2.52669	290	-10.3342	1	0
0	80	56	1	0	140	196	7.35535	356	11.589	1	0
0	80	57	1	1	214	272	-11.6552	522	5.9561	1	0
0	80	58	1	1	154	228	-10.3256	386	-12.2315	1	0
0	80	59	1	1	276	324	-11.3158	514	-4.28896	1	0
0	80	60	0	1	264	322	-9.11289	354	9.51283	1	0
0	80	61	1	1	298	370	-11.3072	598	9.34994	1	0
0	80	62	0	0	214	270	8.35992	318	-10.3141	1	0
0	80	63	0	1	150	210	-9.38423	496	9.40137	1	0
0	80	64	1	1	265	319	10.1279	451	-10.1881	0	0
0	80	65	1	0	130	178	2.91898	242	-6.73044	1	0
0	80	66	1	0	394	458	10.4144	710	-4.3455	1	0
0	80	67	1	0	490	542	9.56143	778	-9.75588	1	0
0	80	68	1	0	222	278	10.0764	540	-2.61699	1	0
0	80	69	0	1	224	252	-2.25582	354	10.6209	1	0
0	80	70	1	1	183	257	-8.76759	325	6.34454	1	0
0	80	71	1	0	135	183	8.21178	341	10.6639	1	0
0	80	72	1	1	158	214	-8.48531	306	-11.6092	1	0
0	80	73	1	1	364	422	-9.48139	632	8.98729	1	0
0	80	74	1	0	124	170	8.69629	310	10.4087	1	0
0	80	75	1	1	142	192	-9.00442	334	-11.3934	1	0
0	80	76	0	0	210	254	9.69582	496	-0.118401	1	0
0	80	77	1	1	221	277	-11.333	547	4.00914	1	0
0	80	78	1	1	310	368	-10.0964	588	4.82345	1	0
0	80	79	1	1	152	208	-8.23172	498	1.68321	1	0
0	80	80	1	1	198	244	-10.6123	566	6.86104	1	0
0	80	81	0	1	276	426	9.28424	756	-2.80325	0	0
0	80	82	1	0	256	312	-9.18428	408	10.9882	0	0
0	80	83	0	1	150	210	-8.36847	324	12.1421	1	0
0	80	84	0	1	269	335	-9.78162	365	10.1394	1	0
0	80	85	1	1	244	384	-8.97873	686	-1.25176	1	0
0	80	86	0	0	249	327	-11.4567	557	-8.91024	0	0
0	80	87	1	1	171	213	-2.50129	255	-5.53677	1	0
0	80	88	1	0	339	401	9.77018	687	-3.75767	1	0
0	80	89	1	1	130	158	-2.36586	286	-9.95045	1	0
0	80	90	1	1	133	189	-6.92351	313	-11.1031	1	0
0	80	91	0	0	238	302	-10.7213	634	-3.44978	0	0
0	80	92	0	0	262	318	-10.4488	630	3.8396	0	0
0	80	93	1	0	257	321	-10.1509	395	10.5205	0	0
0	80	94	1	0	230	324	9.29852	640	-3.38765	1	0
0	80	95	1	1	198	254	-11.6552	644	7.81038	1	0
0	80	96	1	1	264	318	-10.5979	536	1.06848	1	0
0	80	97	1	1	124	160	-3.77462	308	-10.7098	1	0
0	80	98	1	1	160	214	-6.095	314	-10.8074	1	0
0	80	99	1	0	252	306	-9.09291	350	11.6092	0	0
0	80	100	1	1	276	330	-9.77304	636	1.20946	1	0
0	80	101	1	1	222	266	8.67918	290	-6.62259	0	0
0	80	102	1	0	258	314	10.3457	554	-4.23525	1	0
0	80	103	1	0	143	203	6.81845	353	10.1451	1	0
0	80	104	1	0	144	248	11.1376	490	-2.77785	1	0
0	80	105	1	0	124	176	11.0658	436	-4.43032	1	0
0	80	106	1	1	211	273	-10.7672	487	0.056381	1	0
0	80	107	1	0	163	211	10.793	569	4.32571	1	0
0	80	108	1	1	434	484	-12.9334	706	-12.2171	1	4
0	80	109	1	1	298	354	-10.6352	576	5.74923	1	0
0	80	110	1	1	282	408	-7.78762	678	6.6084	1	0
0	80	111	1	0	218	278	-10.0506	318	8.64211	0	0
0	80	112	1	0	146	194	11.3244	478	2.32353	1	0
0	80	113	1	0	214	270	10.3514	514	2.64803	1	0
0	80	114	1	1	228	298	-10.8303	518	2.5549	1	0
0	80	115	1	1	304	346	-10.9796	580	5.23662	1	0
0	80	116	1	0	256	316	10.7356	570	0.82883	1	0
0	80	117	0	1	430	486	11.1204	936	0.200152	0	0
0	80	118	1	0	197	249	10.2568	507	-0.648395	1	0
0	80	119	0	1	218	268	11.4164	670	-0.78654	0	0
0	80	120	1	1	258	314	-9.11004	386	4.58868	1	0
0	80	121	1	1	188	250	-9.3928	346	-11.6667	1	0
0	80	122	1	0	194	254	10.6352	722	-3.9724	1	0
0	80	123	1	0	188	244	10.3829	734	-2.95285	1	0
0	80	124	1	0	224	270	11.3158	600	0.129676	1	0
0	80	125	1	0	206	260	10.5406	598	0.0140952	1	0
0	80	126	1	0	169	217	7.97545	325	9.49568	1	0
0	80	127	1	0	234	300	10.6524	630	-4.74424	1	0
0	80	128	0	0	186	242	6.23677	468	-5.56226	1	0
0	80	129	1	1	220	354	-6.65381	412	-10.2425	1	0
0	80	130	1	0	324	382	9.68724	688	-3.43001	1	0
0	80	131	1	1	332	386	11.083	494	-10.0306	0	0
0	80	132	1	0	274	328	11.5516	568	8.52807	1	0
0	80	133	1	0	172	216	9.63004	510	11.06	1	0
0	80	134	1	1	216	272	-11.0686	664	-6.76735	1	0
0	80	135	0	0	206	244	8.09218	298	-10.2167	1	0
0	80	136	1	0	316	372	-7.32124	470	10.641	0	0
0	80	137	1	1	152	204	-10.0363	724	3.93849	1	0
0	80	138	0	0	249	311	-11.241	NaN	NaN	0	0
0	80	139	1	1	143	185	-7.0854	297	-10.7787	1	0
0	80	140	1	0	139	187	10.75	621	-6.02979	1	0
0	80	141	1	1	139	199	-9.59573	633	-2.82301	1	0
0	80	142	0	1	282	328	-9.43852	466	-12.3758	1	0
0	80	143	1	1	303	365	-10.7643	577	6.78154	1	0
0	80	144	1	0	142	192	7.75632	312	-7.6852	1	0
0	80	145	1	0	170	210	8.57368	336	10.8332	1	0
0	80	146	1	1	140	190	-10.4087	394	-12.3816	1	0
0	80	147	1	0	336	390	12.1364	734	-11.4164	1	0
0	80	148	1	0	158	204	11.7906	686	-2.79196	1	0
0	80	149	1	1	136	196	-10.211	588	3.63055	1	0
0	80	150	1	0	136	208	11.4337	600	2.05271	1	0
0	80	151	0	1	132	190	-10.254	634	-1.875	1	0
0	80	152	1	0	298	354	9.50712	674	0.592011	1	0
0	80	153	1	0	156	202	9.8789	612	-3.61642	1	0
0	80	154	0	1	162	212	-11.2008	464	11.3215	1	0
0	80	155	0	1	138	184	-9.83884	406	11.7877	1	0
0	80	156	1	0	257	383	8.35992	467	10.9078	1	0
0	80	157	1	1	288	334	9.73014	388	-10.4976	0	0
0	80	158	1	1	112	156	-8.9559	334	-13.2431	1	0
0	80	159	0	1	258	306	-12.705	422	-4.59999	1	0
0	80	160	1	0	138	176	2.87099	344	10.1537	1	0
0	80	161	1	1	143	179	-4.43032	251	10.9624	1	0
0	80	162	0	0	266	374	7.89291	488	-6.28498	1	0
0	80	163	1	1	261	327	-11.0514	683	-6.54597	1	4
0	80	164	1	0	354	406	-12.1767	534	9.92183	0	0
0	80	165	1	0	150	196	9.97907	630	-4.68484	1	0
0	80	166	1	1	180	224	-8.89882	418	-11.7416	1	0
0	80	167	1	0	260	308	11.5372	560	6.89795	1	0
0	80	168	1	1	190	244	-11.1319	400	-13.4517	1	0
0	80	169	1	1	266	314	-12.8814	646	-6.81845	1	0
0	80	170	1	0	237	285	9.59573	713	0.713238	1	0
0	80	171	1	1	172	220	-10.6897	726	1.03183	1	0
0	80	172	1	0	153	197	9.18428	617	-7.06552	1	0
0	80	173	1	0	192	246	11.1031	704	-5.2706	1	0
0	80	174	0	0	240	284	10.9595	654	-5.9561	1	0
0	80	175	1	0	240	294	-10.8188	394	9.93041	0	0
0	80	176	1	1	155	201	-11.0428	575	-3.85655	1	0
0	80	177	1	0	505	793	-8.55372	NaN	NaN	0	1
0	80	178	1	1	152	220	-7.77055	392	-11.5948	1	1
0	80	179	1	0	61	207	9.91038	683	0.383393	1	1
0	80	180	1	0	156	210	10.7557	648	-0.732973	1	0
0	80	181	0	0	186	230	10.8763	570	0.0338289	1	0
0	80	182	0	0	219	257	4.79516	327	-4.92813	1	0
0	80	183	1	1	340	394	-8.70485	660	2.71858	1	0
0	80	184	0	1	226	286	10.75	606	5.40933	0	0
0	80	185	1	1	246	306	10.9538	450	-10.317	0	0
0	80	186	1	0	136	178	3.14764	236	-8.33143	1	0
0	80	187	1	0	274	334	10.7988	678	-2.57184	1	0
0	80	188	1	1	133	181	-8.60789	335	-11.7762	1	0
0	80	189	1	0	180	232	9.73014	660	-1.02337	1	0
0	80	190	1	0	148	198	9.96476	518	-3.94415	1	0
0	80	191	0	0	212	264	11.1635	460	-6.50624	1	0
1	20	0	0	1	371	439	11.828	NaN	NaN	0	0
1	20	1	0	0	347	413	-10.6782	NaN	NaN	0	0
1	20	2	0	1	399	459	10.2855	1263	-3.63337	0	0
1	20	3	0	0	348	414	-11.241	1036	4.32006	0	0
1	20	4	0	1	388	448	11.5315	1328	-3.334	0	0
1	20	5	0	1	371	427	10.9796	1065	-4.69333	0	0
1	20	6	0	1	353	421	11.7214	1053	-4.7697	0	0
1	20	7	0	1	434	490	10.5979	NaN	NaN	0	0
1	20	8	0	1	435	495	11.3963	771	9.733	0	0
1	20	9	0	0	331	399	-10.6324	NaN	NaN	0	0
1	20	10	0	1	351	403	9.9762	1077	-1.59861	0	0
1	20	11	0	1	347	415	11.0658	NaN	NaN	0	0
1	20	12	0	1	389	449	11.6121	1173	-2.8964	0	0
1	20	13	0	0	252	318	-10.8935	1164	0.121219	0	0
1	20	14	1	1	346	412	-10.4574	1212	-1.06566	1	0
1	20	15	0	0	221	277	9.22997	375	-10.8648	1	0
1	20	16	0	1	461	529	9.95617	NaN	NaN	0	0
1	20	17	0	1	399	461	12.1277	1247	-3.74637	0	0
1	20	18	0	0	289	357	-12.3152	1395	6.23677	0	0
1	20	19	1	0	330	392	-8.93307	460	9.40995	0	0
1	20	20	1	0	381	449	12.7455	567	11.0284	1	0
1	20	21	0	0	477	531	-10.6037	NaN	NaN	0	0
1	20	22	0	1	479	547	12.0989	1123	-3.2747	0	0
1	20	23	0	1	373	431	9.97334	989	-0.391852	0	0
1	20	24	0	1	475	537	10.7356	1089	1.18127	0	0
1	20	25	1	1	421	487	-10.7069	1273	-2.60852	1	0
1	20	26	1	0	463	531	11.5459	1329	-2.61981	1	0
1	20	27	0	1	489	559	11.8424	NaN	NaN	0	0
1	20	28	1	1	479	549	-11.3675	1317	-1.16999	1	0
1	20	29	0	0	409	479	-12.9247	NaN	NaN	0	0
1	20	30	0	0	441	509	-11.1491	NaN	NaN	0	0
1	20	31	0	0	389	465	-10.2883	1437	4.01762	0	0
1	20	32	0	0	373	439	-11.0916	NaN	NaN	0	0
1	20	33	0	1	355	411	9.89893	NaN	NaN	0	0
1	20	34	1	0	437	497	11.7877	NaN	NaN	1	0
1	20	35	0	1	379	439	11.1807	NaN	NaN	0	0
1	20	36	0	1	408	466	10.9624	1134	0.549723	0	0
1	20	37	0	1	344	402	11.1635	NaN	NaN	0	0
1	20	38	0	0	459	513	-9.98765	NaN	NaN	0	0
1	20	39	0	0	495	563	-12.0239	NaN	NaN	0	0
1	20	40	0	0	463	501	-10.3113	NaN	NaN	0	0
1	20	41	1	1	459	513	-9.19284	NaN	NaN	1	0
1	20	42	0	1	503	559	10.4976	NaN	NaN	0	0
1	20	43	1	0	395	463	11.4394	NaN	NaN	1	0
1	20	44	0	1	399	455	10.3944	NaN	NaN	0	0
1	20	45	0	0	NaN	NaN	NaN	NaN	NaN	0	3
1	20	46	0	0	478	530	-7.6084	656	-10.1881	0	0
1	20	47	0	0	398	464	-9.7044	1292	-3.20129	0	0
1	20	48	0	0	316	372	-8.86744	NaN	NaN	0	0
1	20	49	1	1	529	597	-10.274	NaN	NaN	1	0
1	20	50	1	1	424	478	-7.2303	568	-10.0621	1	0
1	20	51	0	0	632	672	-9.0301	782	-10.4546	0	0
1	20	52	0	1	NaN	NaN	NaN	NaN	NaN	1	3
1	20	53	0	1	469	527	11.3359	1365	-0.169143	0	0
1	20	54	0	1	444	502	9.4128	634	11.8395	0	0
1	20	55	1	1	509	567	-11.6149	NaN	NaN	1	0
1	20	56	0	0	431	505	-12.7744	NaN	NaN	0	0
1	20	57	0	0	334	400	-12.3498	1020	-7.44916	0	0
1	20	58	0	0	281	353	-12.9479	NaN	NaN	0	0
1	20	59	1	0	382	444	10.423	1026	-1.7086	1	0
1	20	60	0	0	399	471	-12.0412	NaN	NaN	0	0
1	20	61	0	0	353	417	-11.3819	NaN	NaN	0	0
1	20	62	0	0	495	553	-11.1893	1419	2.5154	0	0
1	20	63	1	1	460	530	-12.8351	NaN	NaN	1	0
1	20	64	0	0	494	564	-12.2344	NaN	NaN	0	0
1	20	65	0	1	391	457	11.5977	NaN	NaN	0	0
1	20	66	0	0	352	424	-13.704	NaN	NaN	0	0
1	20	67	0	0	426	494	-12.0643	NaN	NaN	0	0
1	20	68	1	1	448	516	-11.9	NaN	NaN	1	0
1	20	69	1	0	345	411	11.7992	NaN	NaN	1	0
1	20	70	0	0	366	438	-12.679	1248	0.439775	0	0
1	20	71	0	1	395	453	11.106	NaN	NaN	0	0
1	20	72	0	0	392	460	-12.2834	NaN	NaN	0	0
1	20	73	0	1	329	399	12.0066	1175	8.43401	0	0
1	20	74	0	0	309	379	-13.3648	1409	-0.42568	0	0
1	20	75	0	1	349	417	11.0715	NaN	NaN	0	0
1	20	76	0	1	318	376	11.3129	NaN	NaN	0	0
1	20	77	1	1	375	431	10.7528	691	-11.4624	0	0
1	20	78	0	0	408	476	-12.971	1412	-0.0732946	0	0
1	20	79	1	0	420	486	11.241	1378	-8.49101	1	0
1	20	80	0	1	393	449	10.7041	NaN	NaN	0	0
1	20	81	0	0	353	397	-10.7672	523	-12.5259	0	0
1	20	82	0	0	391	441	-12.2027	NaN	NaN	0	0
1	20	83	0	1	417	473	11.0026	1355	-1.24048	0	4
1	20	84	0	0	368	436	-12.1162	NaN	NaN	0	0
1	20	85	1	1	406	462	-11.4624	NaN	NaN	1	0
1	20	86	1	0	397	455	11.6322	NaN	NaN	1	0
1	20	87	0	0	355	423	-11.9951	NaN	NaN	0	0
1	20	88	0	1	378	438	11.9403	NaN	NaN	0	0
1	20	89	1	1	380	446	-12.0614	1400	3.02907	1	0
1	20	90	0	0	309	365	8.69344	NaN	NaN	1	0
1	20	91	0	1	387	447	11.3158	1409	-0.958522	0	0
1	20	92	0	1	391	449	10.882	NaN	NaN	0	0
1	20	93	0	1	493	561	11.8309	1299	-1.28841	0	0
1	20	94	0	0	353	407	-9.94472	NaN	NaN	0	0
1	20	95	0	1	565	621	11.0801	1327	-0.817552	0	0
1	20	96	0	0	485	547	-11.5689	1411	2.31225	0	0
1	20	97	0	1	444	500	11.5056	NaN	NaN	0	0
1	20	98	0	0	481	533	-9.69582	NaN	NaN	0	0
1	20	99	0	0	470	540	-11.6898	NaN	NaN	0	0
1	20	100	1	1	183	247	-8.75904	389	9.73586	1	0
1	20	101	0	0	167	221	9.92469	375	-10.3485	1	0
1	20	102	0	1	568	628	10.489	NaN	NaN	0	0
1	20	103	0	1	515	571	11.7272	NaN	NaN	0	0
1	20	104	0	0	487	539	-9.43281	655	-12.194	0	0
1	20	105	0	1	459	515	10.1365	1135	9.89321	0	0
1	20	106	0	0	428	500	-11.1721	NaN	NaN	0	0
1	20	107	0	0	399	449	-9.01583	559	-11.7387	0	0
1	20	108	0	0	364	432	-9.81881	NaN	NaN	0	0
1	20	109	0	0	431	499	-11.8827	975	1.14461	0	0
1	20	110	1	1	459	529	-12.3094	NaN	NaN	1	0
1	20	111	0	0	345	409	-11.0916	NaN	NaN	0	0
1	20	112	0	1	394	452	10.9423	NaN	NaN	0	0
1	20	113	0	0	392	462	-12.9999	NaN	NaN	0	0
1	20	114	1	0	419	489	12.2719	NaN	NaN	1	0
1	20	115	0	0	442	510	-11.474	NaN	NaN	0	0
1	20	116	0	0	503	571	-12.1537	NaN	NaN	0	0
1	20	117	1	1	467	525	-9.8417	NaN	NaN	1	0
1	20	118	0	1	531	587	11.3417	NaN	NaN	0	0
1	20	119	0	1	522	584	12.2661	NaN	NaN	0	0
1	20	120	1	0	488	556	11.7243	NaN	NaN	1	0
1	20	121	0	0	463	527	-11.0313	NaN	NaN	0	0
1	20	122	0	1	661	719	11.6322	NaN	NaN	0	0
1	20	123	0	0	478	546	-10.9854	NaN	NaN	0	0
1	20	124	0	0	442	506	-11.3877	NaN	NaN	0	0
1	20	125	0	0	544	602	-10.0621	716	-11.6754	0	0
1	20	126	0	0	542	600	-8.88456	706	-11.5948	0	0
1	20	127	0	1	423	465	10.661	NaN	NaN	0	0
1	20	128	0	0	433	479	-7.74494	591	-11.589	0	0
1	20	129	0	0	402	454	-8.68773	552	-11.2985	0	0
1	20	130	0	1	409	467	7.19052	NaN	NaN	0	0
1	20	131	0	0	524	550	-5.90225	NaN	NaN	0	4
1	20	132	0	0	NaN	NaN	NaN	NaN	NaN	0	2
1	20	133	0	0	293	385	-10.5033	NaN	NaN	0	0
1	20	134	0	1	497	545	4.75273	NaN	NaN	0	0
1	20	135	0	0	291	363	-5.32722	NaN	NaN	0	0
1	20	136	0	0	359	413	-9.13573	NaN	NaN	0	0
1	20	137	0	1	418	468	4.41901	656	10.7098	0	4
1	20	138	0	1	223	269	-3.45261	515	8.48246	1	0
1	20	139	0	1	459	503	5.96176	635	9.75588	0	4
1	20	140	0	1	389	431	10.6524	NaN	NaN	0	0
1	20	141	0	1	381	437	10.5578	NaN	NaN	0	0
1	20	142	0	0	417	469	-8.52522	585	-10.9509	0	0
1	20	143	0	0	NaN	NaN	NaN	NaN	NaN	0	2
1	20	144	0	1	357	409	9.96476	NaN	NaN	0	0
1	20	145	0	1	358	412	9.34709	NaN	NaN	0	0
1	20	146	0	0	195	223	5.33288	379	-7.18768	1	4
1	20	147	0	1	643	687	3.87068	NaN	NaN	0	0
1	20	148	1	0	215	247	5.58775	399	-7.82745	1	0
1	20	149	1	1	207	249	-8.72481	479	-11.5372	1	0
1	20	150	0	1	516	564	6.99451	728	9.93041	0	0
1	20	151	0	0	440	486	-3.79722	638	-8.76474	0	0
1	20	152	0	1	232	284	-8.87885	468	10.5262	1	0
1	20	153	0	1	479	527	8.60504	667	10.8332	0	0
1	20	154	0	0	255	287	2.36021	591	-9.91896	1	0
1	20	155	1	0	251	291	4.70464	417	10.2568	1	0
1	20	156	0	1	523	567	6.64245	699	10.4058	0	0
1	20	157	1	0	451	497	8.72766	NaN	NaN	1	0
1	20	158	0	0	315	351	2.32071	699	-8.17476	1	0
1	20	159	0	1	431	485	10.2425	NaN	NaN	0	0
1	20	160	1	0	488	526	6.65097	680	10.0936	1	0
1	20	161	0	1	525	579	7.59703	NaN	NaN	0	0
1	20	162	0	1	395	443	10.0191	NaN	NaN	0	0
1	20	163	0	0	353	415	-9.62433	NaN	NaN	0	0
1	20	164	0	0	415	479	-9.89321	NaN	NaN	0	0
1	20	165	0	0	627	689	-8.90739	785	-11.1146	0	0
1	20	166	1	1	479	545	-10.1652	NaN	NaN	1	0
1	20	167	0	1	455	523	10.7012	1109	6.17722	0	0
1	20	168	0	0	223	273	5.32722	357	-13.6315	1	0
1	20	169	0	1	384	440	9.55285	1250	-9.97907	0	0
1	20	170	0	0	441	497	-10.0134	623	-11.5977	0	0
1	20	171	0	1	401	459	9.22712	NaN	NaN	0	0
1	20	172	0	0	284	338	-11.2324	NaN	NaN	0	0
1	20	173	1	0	439	499	-9.70726	581	10.1623	0	0
1	20	174	0	0	473	541	-12.0182	NaN	NaN	0	0
1	20	175	1	0	333	381	-5.398	453	11.2554	0	0
1	20	176	1	1	344	410	-11.0227	1434	0.904952	1	0
1	20	177	0	1	452	508	9.59573	1238	-2.48154	0	0
1	20	178	0	1	399	457	9.7044	NaN	NaN	0	0
1	20	179	0	1	461	513	4.73293	583	8.68773	0	0
1	20	180	0	1	431	487	10.0163	1183	-2.69601	0	0
1	20	181	0	1	412	470	10.6237	NaN	NaN	0	0
1	20	182	0	0	309	379	-13.5387	NaN	NaN	0	0
1	20	183	0	1	383	441	9.26996	NaN	NaN	0	0
1	20	184	1	1	NaN	NaN	NaN	NaN	NaN	1	2
1	20	185	0	1	495	547	8.51382	665	11.1089	0	0
1	20	186	0	1	469	517	8.47391	NaN	NaN	0	0
1	20	187	1	1	439	501	-8.76189	657	-10.0363	1	0
1	20	188	0	0	445	509	-9.25853	NaN	NaN	0	0
1	20	189	0	1	544	598	9.50997	NaN	NaN	0	0
1	20	190	0	1	567	619	8.59649	775	11.9115	0	0
1	20	191	1	0	NaN	NaN	NaN	NaN	NaN	0	3
1	50	0	1	0	303	357	11.2123	1273	-0.586372	1	0
1	50	1	0	1	362	416	10.4316	1000	-1.21228	0	0
1	50	2	1	0	319	373	10.1766	1223	-1.33353	1	0
1	50	3	0	0	395	453	-12.3729	1259	1.15871	0	0
1	50	4	1	1	435	491	-11.6236	1061	0.18042	1	0
1	50	5	1	0	395	451	11.4941	1069	-0.656853	1	0
1	50	6	1	0	351	407	10.4144	865	-2.32353	1	0
1	50	7	1	0	289	343	9.75016	1161	-6.16021	1	0
1	50	8	1	1	343	399	-10.3313	1115	-0.188877	1	0
1	50	9	0	0	297	351	9.59859	483	-9.79879	1	0
1	50	10	1	0	357	411	10.6266	1089	-5.8144	1	0
1	50	11	0	1	415	469	10.9854	1087	-0.876758	0	0
1	50	12	0	1	385	431	11.4107	NaN	NaN	0	0
1	50	13	0	1	403	451	10.9538	1165	-1.47735	0	0
1	50	14	1	1	541	599	-11.3704	1357	3.37636	1	0
1	50	15	1	1	387	437	-10.5951	1161	1.27996	1	0
1	50	16	1	0	375	433	11.0428	NaN	NaN	1	0
1	50	17	1	0	313	367	10.3915	827	-1.95962	1	0
1	50	18	0	1	358	402	10.8476	1162	-2.39971	0	0
1	50	19	0	1	402	456	10.0907	1060	2.53797	0	0
1	50	20	0	0	383	441	-11.8827	NaN	NaN	0	0
1	50	21	1	1	411	463	-9.89035	1057	-0.186057	1	0
1	50	22	1	0	494	548	10.532	NaN	NaN	1	0
1	50	23	0	1	565	619	10.1566	1435	-1.62117	0	0
1	50	24	0	1	373	431	10.6008	1087	0.312915	0	0
1	50	25	0	0	385	443	-11.1405	NaN	NaN	0	0
1	50	26	1	1	406	464	-11.8453	1098	0.0761147	1	0
1	50	27	1	1	295	357	-9.1186	469	-11.2238	1	0
1	50	28	0	0	487	545	-11.5488	NaN	NaN	0	0
1	50	29	0	0	333	389	-11.2267	825	1.72834	0	0
1	50	30	0	1	375	419	10.4087	1125	-5.69823	0	0
1	50	31	1	0	537	593	10.4488	1291	-1.31943	1	0
1	50	32	1	0	337	393	10.8562	921	-4.54626	1	0
1	50	33	0	1	435	491	10.5721	1063	-4.06849	0	0
1	50	34	1	0	281	325	11.5142	955	-4.29179	1	0
1	50	35	0	1	375	429	10.2883	NaN	NaN	0	0
1	50	36	0	1	426	482	10.5492	1440	-5.82006	0	0
1	50	37	1	0	441	497	10.9968	NaN	NaN	1	0
1	50	38	1	0	391	449	10.8016	NaN	NaN	1	0
1	50	39	1	0	288	340	10.4116	892	-10.4202	1	0
1	50	40	0	1	427	483	10.7098	1363	2.16555	0	0
1	50	41	0	1	473	517	9.18999	1213	-1.20946	0	0
1	50	42	0	0	395	451	-10.403	NaN	NaN	0	0
1	50	43	1	1	397	453	-10.4202	1075	-0.933146	1	0
1	50	44	0	0	431	491	-11.3905	NaN	NaN	0	0
1	50	45	1	1	413	457	-11.0686	983	-6.97463	1	0
1	50	46	0	0	301	351	-10.7873	NaN	NaN	0	0
1	50	47	0	0	299	357	-11.972	1205	5.85974	0	0
1	50	48	0	0	334	392	-11.1893	NaN	NaN	0	0
1	50	49	1	0	375	431	10.4144	NaN	NaN	1	0
1	50	50	1	1	303	361	-9.51283	1411	-1.15871	1	0
1	50	51	1	1	330	396	-11.5171	1152	-1.57323	1	0
1	50	52	1	1	343	399	-10.1594	NaN	NaN	1	0
1	50	53	1	1	337	393	-11.3963	NaN	NaN	1	0
1	50	54	0	1	430	484	11.0514	NaN	NaN	0	0
1	50	55	0	1	353	407	10.4746	1425	-4.7499	0	0
1	50	56	0	0	367	425	-10.9911	NaN	NaN	0	0
1	50	57	0	1	410	452	8.33998	578	11.2727	0	0
1	50	58	0	1	339	395	11.7618	1257	-1.19536	0	0
1	50	59	0	1	388	436	9.97907	1046	-4.06566	0	0
1	50	60	0	1	416	466	10.4087	1180	0.253715	0	0
1	50	61	1	1	502	556	-11.0945	NaN	NaN	1	0
1	50	62	1	0	257	325	11.9778	1121	0.160686	1	0
1	50	63	1	1	351	421	-11.566	1293	1.06566	1	0
1	50	64	1	1	364	420	-10.6524	1362	-6.02129	1	0
1	50	65	0	0	317	371	-10.2683	1153	0.817552	0	0
1	50	66	0	0	316	394	-11.1864	1086	-3.16458	0	0
1	50	67	1	0	387	439	11.2899	NaN	NaN	1	0
1	50	68	1	0	315	375	10.8763	NaN	NaN	1	0
1	50	69	0	1	468	528	9.38137	NaN	NaN	0	0
1	50	70	0	1	288	352	-10.5119	428	11.7474	1	0
1	50	71	1	0	437	503	11.7733	NaN	NaN	1	0
1	50	72	1	1	441	511	-11.4941	NaN	NaN	1	0
1	50	73	1	1	412	480	-10.8074	NaN	NaN	1	0
1	50	74	0	0	315	369	9.55857	NaN	NaN	1	0
1	50	75	1	1	401	465	-11.1893	1049	-1.86936	1	0
1	50	76	1	0	393	457	10.6266	NaN	NaN	1	0
1	50	77	0	1	419	475	10.4431	NaN	NaN	0	0
1	50	78	1	1	365	421	-11.2784	NaN	NaN	1	0
1	50	79	1	1	347	413	-11.2554	NaN	NaN	1	0
1	50	80	0	1	483	531	9.31852	675	11.2899	0	0
1	50	81	1	1	413	471	-9.99052	NaN	NaN	1	0
1	50	82	1	0	431	475	8.40266	NaN	NaN	1	0
1	50	83	0	1	487	541	9.5014	1395	6.36724	0	0
1	50	84	0	1	497	553	10.1108	NaN	NaN	0	0
1	50	85	1	1	508	564	-10.8877	NaN	NaN	1	0
1	50	86	0	0	412	488	-10.2282	NaN	NaN	0	0
1	50	87	1	1	354	410	-10.3972	1412	-0.273449	1	0
1	50	88	1	0	355	413	9.92183	NaN	NaN	1	0
1	50	89	0	1	437	487	10.1022	NaN	NaN	0	0
1	50	90	0	1	459	511	9.26996	1323	-4.26352	0	0
1	50	91	0	0	204	254	8.80753	408	-12.0672	1	0
1	50	92	0	0	403	459	-10.5377	NaN	NaN	0	0
1	50	93	1	0	555	613	11.9403	NaN	NaN	1	0
1	50	94	1	0	583	637	9.33852	NaN	NaN	1	0
1	50	95	0	1	189	245	-9.63862	459	9.82454	1	0
1	50	96	0	1	551	597	11.2267	1297	-1.49991	0	0
1	50	97	1	1	519	581	-10.9882	NaN	NaN	1	0
1	50	98	1	1	515	577	-10.466	NaN	NaN	1	0
1	50	99	0	0	475	535	-10.3944	NaN	NaN	0	0
1	50	100	1	1	393	449	-9.85315	NaN	NaN	1	0
1	50	101	1	1	503	563	-12.344	NaN	NaN	1	0
1	50	102	1	0	377	431	10.3829	NaN	NaN	1	0
1	50	103	0	0	311	365	8.55087	507	-10.5176	1	0
1	50	104	1	0	443	497	10.3772	NaN	NaN	1	0
1	50	105	0	0	488	544	-9.80165	644	-11.9432	0	0
1	50	106	1	1	475	535	-11.3474	NaN	NaN	1	0
1	50	107	1	0	379	435	10.2654	NaN	NaN	1	0
1	50	108	0	1	397	453	10.0907	NaN	NaN	0	0
1	50	109	1	1	389	455	-10.6754	825	-11.805	1	0
1	50	110	1	1	346	414	-12.3238	NaN	NaN	1	0
1	50	111	0	0	421	479	-9.89035	NaN	NaN	0	0
1	50	112	1	0	332	388	8.82464	NaN	NaN	1	0
1	50	113	1	0	371	439	10.7442	NaN	NaN	1	0
1	50	114	0	1	415	473	10.0191	NaN	NaN	0	0
1	50	115	1	1	566	634	-11.6092	NaN	NaN	1	0
1	50	116	0	0	271	333	9.66722	401	-11.4481	1	0
1	50	117	0	1	423	483	9.76732	1111	-8.00961	0	0
1	50	118	0	0	365	429	-11.4394	1087	-14.2124	0	0
1	50	119	0	1	482	536	10.6438	1306	-0.696323	0	0
1	50	120	0	1	449	509	9.3528	NaN	NaN	0	0
1	50	121	1	1	487	547	-10.3772	NaN	NaN	1	0
1	50	122	0	0	400	458	-10.6897	NaN	NaN	0	0
1	50	123	0	0	417	459	-6.72477	485	-8.59079	0	0
1	50	124	1	0	431	485	9.49282	NaN	NaN	1	0
1	50	125	0	0	455	507	-9.54999	621	-11.5603	0	0
1	50	126	1	0	425	481	10.0363	NaN	NaN	1	0
1	50	127	0	0	434	502	-9.8417	598	-11.5171	0	0
1	50	128	1	0	443	497	10.1194	NaN	NaN	1	0
1	50	129	1	1	390	460	-10.7041	NaN	NaN	1	0
1	50	130	0	0	404	470	-11.4136	NaN	NaN	0	0
1	50	131	0	1	364	426	10.8992	NaN	NaN	0	0
1	50	132	1	0	383	441	10.0592	1209	-9.733	1	0
1	50	133	0	0	377	443	-12.2863	NaN	NaN	0	0
1	50	134	1	1	360	414	-10.1222	NaN	NaN	1	0
1	50	135	0	0	467	505	-9.83312	629	-11.8424	0	0
1	50	136	0	0	371	439	-12.3267	1459	-11.1606	0	0
1	50	137	0	1	443	501	9.89321	NaN	NaN	0	0
1	50	138	1	0	487	543	9.8789	1377	-7.66529	1	0
1	50	139	0	1	413	469	10.3399	1085	12.2344	0	0
1	50	140	1	0	408	448	9.5357	NaN	NaN	1	0
1	50	141	1	1	407	445	-10.2139	NaN	NaN	1	0
1	50	142	1	1	447	501	-9.96762	NaN	NaN	1	0
1	50	143	0	1	417	475	10.3743	NaN	NaN	0	0
1	50	144	0	0	397	455	-9.81023	NaN	NaN	0	0
1	50	145	1	0	378	434	10.36	NaN	NaN	1	0
1	50	146	1	1	395	453	-11.3819	NaN	NaN	1	0
1	50	147	1	0	375	439	10.7299	NaN	NaN	1	0
1	50	148	0	0	412	478	-11.2238	NaN	NaN	0	0
1	50	149	1	1	451	519	-11.1319	NaN	NaN	1	0
1	50	150	0	0	332	398	-10.9767	910	5.00454	0	0
1	50	151	1	1	319	387	-11.4193	NaN	NaN	1	0
1	50	152	0	0	267	337	-11.972	NaN	NaN	0	0
1	50	153	0	0	336	404	-11.9403	NaN	NaN	0	0
1	50	154	0	1	361	419	10.2998	NaN	NaN	0	0
1	50	155	1	1	375	427	-10.5721	NaN	NaN	1	0
1	50	156	0	0	238	272	3.53451	366	-11.1577	1	0
1	50	157	1	1	341	399	-11.8366	NaN	NaN	1	0
1	50	158	1	1	391	449	-11.1893	NaN	NaN	1	0
1	50	159	0	1	353	405	-11.6524	NaN	NaN	1	4
1	50	160	1	0	505	573	10.8734	NaN	NaN	1	0
1	50	161	1	1	515	583	-11.7675	NaN	NaN	1	0
1	50	162	0	0	377	435	-10.618	NaN	NaN	0	0
1	50	163	0	1	149	193	-6.03263	NaN	NaN	1	0
1	50	164	0	0	NaN	NaN	NaN	NaN	NaN	0	2
1	50	165	1	0	485	527	7.28998	639	9.55857	1	0
1	50	166	1	1	534	594	-10.1337	NaN	NaN	1	0
1	50	167	1	0	378	416	5.24229	536	3.81135	1	0
1	50	168	1	1	365	429	-10.7127	NaN	NaN	1	0
1	50	169	0	1	343	411	-12.145	NaN	NaN	1	0
1	50	170	0	0	385	441	-10.7127	NaN	NaN	0	0
1	50	171	0	1	363	421	10.2339	NaN	NaN	0	0
1	50	172	1	0	385	443	9.48997	NaN	NaN	1	0
1	50	173	0	0	360	416	-10.3543	NaN	NaN	0	0
1	50	174	1	0	425	477	8.02385	665	11.1204	1	0
1	50	175	1	0	389	443	8.80467	567	11.1232	1	0
1	50	176	0	1	421	475	8.75618	NaN	NaN	0	0
1	50	177	0	0	383	437	-9.93613	NaN	NaN	0	0
1	50	178	1	1	399	469	-10.8562	NaN	NaN	1	0
1	50	179	1	0	340	392	9.09576	NaN	NaN	1	0
1	50	180	1	0	288	346	9.7759	1276	-12.4624	1	0
1	50	181	0	0	383	441	-9.85315	555	-12.344	0	0
1	50	182	0	0	403	457	-11.1433	NaN	NaN	0	0
1	50	183	1	1	305	365	-11.4509	NaN	NaN	1	0
1	50	184	1	1	263	317	-10.3141	NaN	NaN	1	0
1	50	185	0	1	415	461	11.0485	NaN	NaN	0	0
1	50	186	0	0	361	427	-10.8734	NaN	NaN	0	0
1	50	187	0	0	423	511	-5.74639	NaN	NaN	0	0
1	50	188	0	1	471	521	9.65578	675	12.1854	0	0
1	50	189	1	0	435	491	10.0964	NaN	NaN	1	0
1	50	190	0	0	239	283	7.52878	413	-11.0026	1	0
1	50	191	0	0	415	477	-9.34709	577	-12.2229	0	0
1	80	0	1	0	370	434	10.4316	NaN	NaN	1	0
1	80	1	1	0	181	237	10.0191	NaN	NaN	1	0
1	80	2	1	1	379	447	-11.1577	NaN	NaN	1	0
1	80	3	0	0	196	246	10.0649	380	12.6992	1	0
1	80	4	1	0	202	272	12.4537	NaN	NaN	1	0
1	80	5	1	1	442	506	-10.466	NaN	NaN	1	0
1	80	6	0	0	521	579	-7.51456	683	-10.6008	0	0
1	80	7	1	1	329	389	-10.5721	1267	-2.63392	1	0
1	80	8	1	0	175	209	4.66221	373	-6.17722	1	0
1	80	9	1	1	411	453	-9.98193	NaN	NaN	1	0
1	80	10	0	1	456	512	10.9107	NaN	NaN	0	0
1	80	11	1	1	442	488	-9.7616	614	-10.6496	1	0
1	80	12	1	0	183	225	9.85601	391	11.8654	1	0
1	80	13	1	0	497	537	10.4202	703	12.6732	1	0
1	80	14	1	1	482	550	-10.2826	NaN	NaN	1	0
1	80	15	1	0	465	517	11.1462	NaN	NaN	1	0
1	80	16	1	0	279	339	10.2626	NaN	NaN	1	0
1	80	17	1	1	465	519	-9.75588	NaN	NaN	1	0
1	80	18	1	0	173	221	3.13635	NaN	NaN	1	0
1	80	19	0	1	563	621	10.7615	NaN	NaN	0	0
1	80	20	1	0	468	510	10.6008	NaN	NaN	1	0
1	80	21	1	0	235	279	5.18001	383	10.36	1	0
1	80	22	0	1	531	575	11.474	NaN	NaN	0	0
1	80	23	0	1	531	583	9.64434	NaN	NaN	0	0
1	80	24	1	0	489	547	10.0879	685	12.6299	1	0
1	80	25	1	1	357	421	-10.2683	NaN	NaN	1	0
1	80	26	1	1	211	275	-9.7044	431	-11.7704	1	0
1	80	27	0	1	299	355	-11.5286	NaN	NaN	1	0
1	80	28	1	0	298	358	11.7877	1238	1.56195	1	0
1	80	29	1	1	285	329	-10.2511	457	-11.1778	1	0
1	80	30	0	0	299	343	4.26634	453	-7.47759	1	0
1	80	31	1	1	184	226	-6.40411	348	-10.4202	1	0
1	80	32	1	0	237	279	7.10245	523	13.2228	1	0
1	80	33	1	0	431	485	10.7902	NaN	NaN	1	0
1	80	34	1	1	246	302	-8.47676	NaN	NaN	1	0
1	80	35	1	0	426	476	9.71298	NaN	NaN	1	0
1	80	36	1	1	316	390	-11.4481	NaN	NaN	1	0
1	80	37	1	1	190	254	-10.1566	1424	-3.13353	1	0
1	80	38	1	0	361	405	10.6553	1415	8.09787	1	0
1	80	39	1	1	449	511	-9.72442	NaN	NaN	1	0
1	80	40	1	0	426	474	9.13859	590	12.4364	1	0
1	80	41	1	0	319	361	9.65578	505	12.5721	1	0
1	80	42	0	0	234	272	4.91399	446	-1.0854	1	0
1	80	43	1	0	1241	1299	2.38278	NaN	NaN	1	4
1	80	44	1	1	297	363	-10.4087	NaN	NaN	1	0
1	80	45	1	0	205	255	7.21609	401	12.2863	1	0
1	80	46	1	1	519	581	-9.87604	NaN	NaN	1	0
1	80	47	1	0	477	513	8.94734	NaN	NaN	1	4
1	80	48	1	0	326	372	10.9854	NaN	NaN	1	0
1	80	49	0	0	238	276	4.88569	NaN	NaN	1	0
1	80	50	0	0	375	427	-8.81894	1157	6.42397	0	0
1	80	51	1	1	305	369	-10.3829	NaN	NaN	1	0
1	80	52	0	1	127	193	-10.7557	NaN	NaN	1	0
1	80	53	1	1	381	447	-10.5492	1195	-2.47307	1	0
1	80	54	1	0	477	535	10.4546	NaN	NaN	1	0
1	80	55	1	0	429	499	11.7358	NaN	NaN	1	0
1	80	56	1	1	165	233	-11.1663	NaN	NaN	1	0
1	80	57	1	0	430	492	10.8332	1220	0.642756	1	0
1	80	58	1	0	221	287	11.5718	NaN	NaN	1	0
1	80	59	0	0	407	477	-12.8467	1415	-1.55349	0	0
1	80	60	1	0	449	507	11.1893	1435	-1.04029	1	0
1	80	61	1	1	366	438	-12.3036	1014	-0.417223	1	0
1	80	62	0	0	212	268	10.9193	NaN	NaN	1	0
1	80	63	1	1	427	495	-10.8849	NaN	NaN	1	0
1	80	64	1	1	395	461	-10.8188	NaN	NaN	1	0
1	80	65	1	1	411	467	-9.88748	925	-1.04875	1	0
1	80	66	1	1	367	433	-9.97334	NaN	NaN	1	0
1	80	67	0	1	330	396	-9.85601	462	15.069	1	0
1	80	68	1	0	334	392	11.0916	NaN	NaN	1	0
1	80	69	0	1	405	463	11.4624	1399	-0.248077	0	0
1	80	70	0	1	484	548	10.9509	996	0.372117	0	0
1	80	71	1	1	487	559	-11.8482	1057	0.248077	1	0
1	80	72	0	0	487	557	-12.0095	1183	-2.25582	0	0
1	80	73	1	1	605	663	-8.42546	775	-10.971	1	0
1	80	74	1	0	445	503	11.8654	NaN	NaN	1	0
1	80	75	1	1	522	592	-11.7819	1290	-1.33635	1	0
1	80	76	1	1	399	455	-9.5014	969	-1.63809	1	0
1	80	77	0	0	459	515	-9.71298	1353	1.32225	0	0
1	80	78	0	0	452	544	-8.93307	1126	-1.13333	0	0
1	80	79	1	0	533	595	11.805	NaN	NaN	1	0
1	80	80	1	0	502	560	12.1421	NaN	NaN	1	0
1	80	81	1	1	490	548	-10.4832	1318	3.89611	1	0
1	80	82	1	1	296	354	-10.0592	1424	1.71142	1	0
1	80	83	1	1	403	459	-9.80165	1149	-9.26996	1	0
1	80	84	1	1	364	438	-9.939	1180	-5.02434	1	0
1	80	85	1	0	462	520	10.8102	NaN	NaN	1	0
1	80	86	1	1	429	483	-9.88176	NaN	NaN	1	0
1	80	87	1	1	435	501	-10.3342	1427	-1.04875	1	0
1	80	88	1	0	458	514	11.1433	NaN	NaN	1	0
1	80	89	1	0	347	417	12.8524	NaN	NaN	1	0
1	80	90	1	0	409	479	12.1767	NaN	NaN	1	0
1	80	91	1	0	424	482	11.0916	NaN	NaN	1	0
1	80	92	1	1	402	466	-9.66436	1366	0.346745	1	0
1	80	93	1	0	432	488	10.274	1252	8.32858	1	0
1	80	94	1	1	425	487	-10.1566	1061	0.995174	1	0
1	80	95	1	1	385	441	-10.4603	1105	-3.08835	1	0
1	80	96	1	1	292	380	-7.87868	490	-11.0485	1	0
1	80	97	1	0	449	501	10.9365	1209	6.42964	1	0
1	80	98	1	0	343	391	8.22603	495	11.2468	1	0
1	80	99	1	0	517	563	11.1778	717	13.0115	1	0
1	80	100	1	1	452	520	-10.5205	NaN	NaN	1	0
1	80	101	1	1	415	483	-10.7758	NaN	NaN	1	0
1	80	102	1	0	506	564	11.4912	NaN	NaN	1	0
1	80	103	0	1	521	579	11.7704	NaN	NaN	0	0
1	80	104	1	0	517	573	11.1807	1297	-0.614564	1	0
1	80	105	0	1	471	529	11.5286	NaN	NaN	0	0
1	80	106	1	1	364	430	-10.2311	928	1.96244	1	0
1	80	107	1	1	447	511	-9.98479	1231	-3.59947	1	0
1	80	108	1	0	513	569	11.6408	1209	-2.40818	1	0
1	80	109	1	0	457	509	10.446	NaN	NaN	1	0
1	80	110	1	0	517	561	10.2053	701	12.9363	1	0
1	80	111	1	0	338	388	9.42995	NaN	NaN	1	4
1	80	112	1	0	396	454	12.0729	NaN	NaN	1	0
1	80	113	1	0	476	530	10.1623	NaN	NaN	1	0
1	80	114	0	0	455	517	-9.27853	NaN	NaN	0	0
1	80	115	1	1	458	526	-10.7844	NaN	NaN	1	0
1	80	116	1	0	493	551	11.06	1079	5.59625	1	0
1	80	117	1	1	NaN	NaN	NaN	NaN	NaN	1	3
1	80	118	1	0	261	319	-12.6848	495	-10.7672	0	0
1	80	119	1	1	203	259	-11.6322	NaN	NaN	1	0
1	80	120	0	0	221	275	11.0658	365	-8.46251	1	0
1	80	121	1	0	332	388	10.948	NaN	NaN	1	0
1	80	122	1	1	303	339	6.14036	439	-10.3285	0	0
1	80	123	1	0	389	445	11.3675	1071	-2.41664	1	0
1	80	124	1	0	323	377	11.4279	959	5.43482	1	0
1	80	125	0	0	301	355	11.7762	545	-6.83832	1	0
1	80	126	1	1	281	337	-11.6408	NaN	NaN	1	0
1	80	127	1	0	303	337	-5.41216	449	10.0592	0	0
1	80	128	1	0	349	403	11.9548	979	-0.11558	1	0
1	80	129	1	1	340	394	-11.6092	476	-6.12618	1	0
1	80	130	1	1	358	410	-10.489	860	1.08822	1	0
1	80	131	0	1	382	442	11.8914	NaN	NaN	0	0
1	80	132	1	1	349	405	-10.6496	1049	1.08258	1	0
1	80	133	1	1	397	451	-9.61003	823	-0.202972	1	0
1	80	134	1	0	471	527	10.9509	NaN	NaN	1	0
1	80	135	0	0	444	502	-12.0383	1308	1.20664	0	0
1	80	136	0	1	361	415	-8.56513	517	12.0412	1	0
1	80	137	0	1	392	444	10.2454	NaN	NaN	0	0
1	80	138	1	0	396	450	12.2431	1070	-1.35327	1	0
1	80	139	1	1	452	504	-12.9421	NaN	NaN	1	0
1	80	140	1	0	437	491	11.8222	1079	-1.28559	1	0
1	80	141	1	1	428	490	-11.3905	1384	-0.163505	1	0
1	80	142	1	1	437	495	-11.2842	1321	2.16837	1	0
1	80	143	1	0	453	509	11.3158	NaN	NaN	1	0
1	80	144	1	1	360	400	-10.5807	1160	0.324192	1	0
1	80	145	1	1	345	401	-11.1951	1345	-0.262172	1	0
1	80	146	1	0	473	521	11.3963	NaN	NaN	1	0
1	80	147	1	0	289	337	12.6414	1139	-1.78193	1	0
1	80	148	1	1	335	395	-11.4596	1071	-1.45761	1	0
1	80	149	0	0	261	317	11.1836	509	-2.81737	1	0
1	80	150	1	0	329	381	11.2008	NaN	NaN	1	0
1	80	151	0	1	580	628	11.0543	NaN	NaN	0	0
1	80	152	0	0	352	414	-11.5574	880	1.79321	0	0
1	80	153	1	1	379	425	11.0658	529	-11.6351	0	0
1	80	154	1	1	483	535	-9.16429	643	-11.8597	1	0
1	80	155	1	0	495	541	11.6927	1253	0.924688	1	0
1	80	156	1	0	424	478	11.129	1278	-1.35045	1	0
1	80	157	1	0	371	427	11.287	NaN	NaN	1	0
1	80	158	1	1	337	395	-10.7615	1099	1.20946	1	0
1	80	159	1	1	376	442	-10.9968	NaN	NaN	1	0
1	80	160	1	0	485	543	11.5747	1085	1.70296	1	0
1	80	161	1	1	404	466	-11.1261	NaN	NaN	1	0
1	80	162	1	0	415	469	11.1721	NaN	NaN	1	0
1	80	163	1	1	269	327	-11.4826	NaN	NaN	1	0
1	80	164	1	0	256	312	11.6408	1088	-1.40685	1	0
1	80	165	1	0	377	425	11.6524	995	9.07292	1	0
1	80	166	1	0	314	370	11.3762	NaN	NaN	1	0
1	80	167	1	0	462	522	10.3829	1276	1.15871	1	0
1	80	168	1	1	436	502	-11.6984	1302	-2.64239	1	0
1	80	169	0	1	369	427	-10.8188	629	1.765	1	0
1	80	170	0	1	441	487	10.7758	NaN	NaN	0	0
1	80	171	1	1	508	568	-11.0859	NaN	NaN	1	0
1	80	172	1	1	456	510	-9.73872	NaN	NaN	1	0
1	80	173	1	1	358	412	-10.3829	NaN	NaN	1	0
1	80	174	1	0	442	500	11.5545	NaN	NaN	1	0
1	80	175	1	1	459	527	-10.4775	NaN	NaN	1	0
1	80	176	1	1	419	475	-10.6037	1363	0.310097	1	0
1	80	177	1	1	405	467	-11.9864	1299	0.0591994	1	0
1	80	178	0	1	505	561	11.5948	NaN	NaN	0	0
1	80	179	1	1	575	633	-10.0363	1421	0.208611	1	0
1	80	180	0	0	448	504	-10.5549	NaN	NaN	0	0
1	80	181	0	1	632	692	11.3244	1382	-0.682226	0	0
1	80	182	1	1	429	485	-9.47568	NaN	NaN	1	0
1	80	183	1	0	457	515	11.6265	1071	-3.15047	1	0
1	80	184	1	0	515	573	11.3388	NaN	NaN	1	0
1	80	185	1	0	503	561	10.9164	NaN	NaN	1	0
1	80	186	1	0	527	587	12.6906	1349	4.61696	1	0
1	80	187	0	1	500	560	11.497	NaN	NaN	0	0
1	80	188	1	1	514	582	-10.105	NaN	NaN	1	0
1	80	189	1	0	412	470	12.0527	1104	8.52237	1	0
1	80	190	1	1	455	525	-11.0859	1161	1.43223	1	0
1	80	191	1	1	NaN	NaN	NaN	NaN	NaN	1	3
2	20	0	0	0	306	366	-10.7213	824	1.20382	0	0
2	20	1	0	1	248	300	10.3686	850	0.713238	0	0
2	20	2	0	0	274	342	-11.5516	846	0.862661	0	0
2	20	3	0	0	248	298	-10.1308	982	0.727334	0	0
2	20	4	0	1	312	362	9.9991	1088	-0.775262	0	0
2	20	5	0	0	287	351	-11.3992	1121	-1.31097	0	0
2	20	6	0	0	311	363	-10.3141	1125	0.639938	0	0
2	20	7	0	0	251	305	-10.8648	1255	1.2433	0	0
2	20	8	0	1	283	329	9.09862	1201	-1.60143	0	0
2	20	9	0	0	371	433	-11.2037	1323	-0.755527	0	0
2	20	10	0	0	256	312	-9.47853	412	-11.9173	0	0
2	20	11	0	1	340	394	9.13859	1194	-2.57184	0	0
2	20	12	0	1	301	355	9.66722	1119	-3.64467	0	0
2	20	13	0	1	397	445	9.97048	1121	-0.713238	0	0
2	20	14	0	1	372	428	11.3503	1230	-0.250897	0	0
2	20	15	0	1	460	510	9.98765	1186	0.529989	0	0
2	20	16	0	0	292	346	-11.1232	1330	-2.1458	0	0
2	20	17	0	0	361	419	-10.3371	921	0.761166	0	0
2	20	18	0	1	252	302	10.0048	806	-2.12887	0	0
2	20	19	0	1	448	496	9.78449	1176	-0.0084568	0	0
2	20	20	0	0	445	505	-10.2912	995	-1.31097	0	0
2	20	21	0	1	371	429	10.1279	1125	0.642756	0	0
2	20	22	1	0	356	418	-10.9136	594	4.65373	0	0
2	20	23	1	1	231	293	-10.8217	651	0.4285	1	0
2	20	24	0	1	248	306	11.6236	886	-0.0817531	0	0
2	20	25	0	0	306	362	-11.5286	788	-1.46607	0	0
2	20	26	0	1	321	363	7.2644	433	10.3886	0	0
2	20	27	0	1	277	333	10.2826	977	0.248077	0	0
2	20	28	0	0	334	394	-9.76446	912	-1.12205	0	0
2	20	29	1	0	325	385	-9.57	473	9.1957	0	0
2	20	30	0	1	174	234	-10.1566	406	0.45951	1	0
2	20	31	1	0	248	304	9.05294	642	-0.749888	1	0
2	20	32	0	0	251	297	9.19284	557	-1.0572	1	0
2	20	33	0	1	249	299	10.1623	1005	1.11359	0	0
2	20	34	1	0	286	332	8.79041	656	-0.803455	1	0
2	20	35	0	1	356	408	10.002	992	0.74143	0	0
2	20	36	0	1	267	311	9.69296	1001	1.39557	0	0
2	20	37	0	0	355	413	-9.30424	997	1.25458	0	0
2	20	38	0	0	284	346	-9.51283	836	1.55913	0	0
2	20	39	0	0	299	363	-10.1022	729	0.634299	0	0
2	20	40	1	1	272	322	9.78735	504	-7.95552	0	0
2	20	41	0	1	187	251	-9.95331	469	1.10514	1	0
2	20	42	0	0	164	210	9.38137	414	-2.91333	1	0
2	20	43	0	1	622	672	10.6725	1384	-0.59765	0	0
2	20	44	0	0	346	408	-10.0134	866	0.586372	0	0
2	20	45	0	1	334	388	11.1319	938	-0.343926	0	0
2	20	46	0	0	374	434	-11.3014	874	0.264992	0	0
2	20	47	1	0	372	434	-10.0449	484	6.61691	0	0
2	20	48	0	0	249	297	10.3371	545	-0.713238	1	0
2	20	49	1	0	353	411	9.10718	929	0.701962	1	0
2	20	50	1	1	290	346	9.46138	548	-10.489	0	0
2	20	51	0	1	366	420	10.3915	1144	-0.205791	0	0
2	20	52	0	1	344	392	9.6472	1246	0.369297	0	0
2	20	53	0	1	277	329	10.0964	NaN	NaN	0	0
2	20	54	0	1	291	341	10.3285	1287	1.07694	0	0
2	20	55	0	1	295	345	9.94186	1003	0.363661	0	0
2	20	56	0	0	325	389	-10.9308	969	-0.490521	0	0
2	20	57	0	1	270	320	10.9854	942	0.857024	0	0
2	20	58	1	1	244	296	10.1337	450	-10.274	0	0
2	20	59	0	1	455	505	9.61003	1333	-1.65783	0	0
2	20	60	0	1	365	419	9.61003	1149	0.710419	0	0
2	20	61	1	1	360	420	-10.2139	934	-0.250897	1	0
2	20	62	0	0	487	553	-11.0773	1237	-1.42659	0	0
2	20	63	0	1	341	389	10.2167	NaN	NaN	0	0
2	20	64	0	1	374	426	9.93327	NaN	NaN	0	0
2	20	65	1	0	181	233	9.02154	869	0.372117	1	0
2	20	66	0	0	278	324	8.10641	410	-9.24139	1	0
2	20	67	0	0	312	384	-11.5257	786	-0.82601	0	0
2	20	68	0	0	308	368	-10.4144	1038	-0.171962	0	0
2	20	69	1	1	143	205	-10.4374	NaN	NaN	1	0
2	20	70	1	1	178	240	-9.85029	1408	-0.890855	1	0
2	20	71	0	0	393	461	-11.0055	957	-0.422861	0	0
2	20	72	0	1	208	272	-11.1893	446	1.02337	1	0
2	20	73	0	1	331	377	9.50712	995	0.355202	0	0
2	20	74	0	0	300	360	-10.3514	818	-0.687865	0	0
2	20	75	0	1	303	351	10.2368	1037	1.66065	0	0
2	20	76	0	0	427	489	-10.5119	1025	-1.03465	0	0
2	20	77	0	1	335	387	10.1136	993	0.18042	0	0
2	20	78	0	1	361	417	8.97302	1061	-0.155048	0	0
2	20	79	0	1	327	373	9.83884	975	1.98501	0	0
2	20	80	0	1	337	383	9.54713	935	0.166325	0	0
2	20	81	0	1	304	362	10.5406	986	0.408766	0	0
2	20	82	0	0	221	277	10.2855	413	-9.8789	1	0
2	20	83	0	1	322	382	10.5865	1174	-0.0761147	0	0
2	20	84	0	1	289	337	9.60431	897	0.66531	0	0
2	20	85	0	1	294	340	10.2683	826	0.228343	0	0
2	20	86	0	0	504	568	-11.0974	1314	-1.48017	0	0
2	20	87	1	1	340	398	9.39566	522	-9.01012	0	0
2	20	88	0	0	331	391	-10.3743	799	1.00645	0	0
2	20	89	0	1	328	378	10.0707	1126	-0.267811	0	0
2	20	90	0	1	278	328	9.55571	1032	1.32789	0	0
2	20	91	0	0	187	231	8.80182	377	-10.5979	1	0
2	20	92	1	0	366	426	9.93041	876	0.606107	1	0
2	20	93	1	0	367	415	9.43567	729	-0.188877	1	0
2	20	94	0	0	352	412	-10.3227	1450	-7.12802	0	0
2	20	95	0	1	383	435	9.69868	1357	-0.132496	0	0
2	20	96	0	1	349	395	9.10718	1173	-1.10796	0	0
2	20	97	0	1	254	314	11.6466	1184	-1.20664	0	0
2	20	98	1	1	373	437	-11.3158	913	-0.228343	1	0
2	20	99	1	0	237	283	9.37566	725	1.00363	1	0
2	20	100	0	1	221	283	-10.8102	479	0.82601	1	0
2	20	101	1	1	345	405	-9.92469	713	0.135314	1	0
2	20	102	0	0	306	366	-9.75016	1320	0.281906	0	0
2	20	103	0	0	439	499	-10.5979	1123	-0.259354	0	0
2	20	104	0	0	355	415	-10.2826	1401	0.448234	0	0
2	20	105	0	0	390	450	-9.96762	970	0.250897	0	0
2	20	106	0	1	248	310	-10.0678	638	10.641	1	0
2	20	107	1	0	131	179	8.09502	407	10.5578	1	0
2	20	108	0	1	264	314	-8.32858	378	8.99871	1	0
2	20	109	0	1	211	271	-9.92755	383	9.6758	1	0
2	20	110	0	1	349	399	8.99014	NaN	NaN	0	0
2	20	111	0	0	391	453	-10.2511	1395	0.259354	0	0
2	20	112	0	0	342	404	-10.9164	1136	-0.315735	0	0
2	20	113	0	0	425	485	-10.4517	1147	-0.264992	0	0
2	20	114	1	1	328	374	8.85888	472	-10.4947	0	0
2	20	115	0	1	308	366	-10.0163	470	9.22997	1	0
2	20	116	1	0	287	345	10.4001	1049	0.321374	1	0
2	20	117	0	1	284	336	9.78735	1102	2.38278	0	0
2	20	118	0	0	322	382	-10.7643	1008	-0.307279	0	0
2	20	119	0	1	371	423	10.618	1225	-1.20382	0	0
2	20	120	0	1	316	378	8.94448	1300	-0.417223	0	0
2	20	121	1	1	288	346	-9.94472	632	-0.0394674	1	0
2	20	122	0	0	158	210	8.7077	388	-10.317	1	0
2	20	123	0	0	356	416	-10.2482	876	-0.0394674	0	0
2	20	124	0	0	385	449	-10.882	927	0.561	0	0
2	20	125	1	0	235	291	9.21284	683	-0.431318	1	0
2	20	126	0	0	240	288	9.11289	512	-11.1031	1	0
2	20	127	0	0	223	271	9.99052	619	-0.327011	1	0
2	20	128	0	0	332	390	-10.0764	852	0.577915	0	0
2	20	129	1	1	142	202	-9.33566	642	-0.124039	1	0
2	20	130	0	0	223	279	9.7616	539	-1.02337	1	0
2	20	131	0	1	201	261	-7.6596	337	-11.5257	1	0
2	20	132	0	0	347	407	-9.95903	1109	-0.910591	0	0
2	20	133	0	0	324	386	-10.5406	NaN	NaN	0	0
2	20	134	1	1	143	191	-10.5693	1357	0.600468	1	0
2	20	135	1	0	749	797	8.49956	NaN	NaN	1	0
2	20	136	0	0	342	406	-10.509	1222	-0.518713	0	0
2	20	137	0	1	274	334	-10.3972	434	10.8131	1	0
2	20	138	0	0	155	199	9.38137	389	-11.1261	1	0
2	20	139	0	1	336	384	10.1022	1206	0.924688	0	0
2	20	140	0	0	160	214	9.5357	402	-11.6754	1	0
2	20	141	0	1	332	378	9.0301	1124	-0.287545	0	0
2	20	142	0	1	302	354	10.816	1120	-1.09104	0	0
2	20	143	1	1	385	445	-10.3886	1173	0.259354	1	0
2	20	144	0	0	158	206	9.59859	474	-7.60556	1	0
2	20	145	1	0	428	488	9.86173	1054	0.205791	1	0
2	20	146	0	1	290	340	11.4596	1152	0.358022	0	0
2	20	147	0	0	333	387	8.28015	461	-11.5315	1	0
2	20	148	0	0	441	501	-10.6352	NaN	NaN	0	0
2	20	149	0	1	342	396	7.46622	466	9.92469	0	0
2	20	150	0	0	370	432	-10.3055	1094	0.456691	0	0
2	20	151	1	1	304	356	8.07509	414	-9.70726	0	0
2	20	152	1	0	274	318	9.00156	752	0.470787	1	0
2	20	153	0	0	365	431	-12.471	NaN	NaN	0	0
2	20	154	0	1	318	372	10.6955	1342	-0.132496	0	0
2	20	155	1	1	250	312	-10.2511	1096	-0.0366473	1	0
2	20	156	0	0	156	202	9.33852	432	-8.36847	1	0
2	20	157	0	1	262	320	-9.86173	430	4.34267	1	0
2	20	158	0	1	294	342	9.91038	NaN	NaN	0	0
2	20	159	0	1	556	612	10.2081	NaN	NaN	0	0
2	20	160	0	0	310	364	5.70956	438	-10.2798	1	0
2	20	161	0	1	295	355	-7.99822	411	9.36994	1	0
2	20	162	0	0	374	432	-9.62147	1142	0.417223	0	0
2	20	163	0	1	456	506	9.44138	1186	0.149409	0	0
2	20	164	0	0	310	376	-10.9107	982	-0.121219	0	0
2	20	165	0	0	397	459	-10.2855	1233	-0.955703	0	0
2	20	166	1	1	397	459	-10.3084	959	-0.380574	1	0
2	20	167	0	0	380	440	-10.0249	952	0.332649	0	0
2	20	168	0	1	420	480	9.72442	NaN	NaN	0	0
2	20	169	0	1	344	398	9.3328	1230	0.422861	0	0
2	20	170	0	0	379	439	-10.3571	865	-0.487701	0	0
2	20	171	0	1	358	410	9.60145	1286	-0.436957	0	0
2	20	172	0	0	243	289	9.66722	669	-0.82883	1	0
2	20	173	0	0	476	536	-9.90752	1074	-0.758347	0	0
2	20	174	0	0	495	557	-10.2024	1075	0.369297	0	0
2	20	175	0	0	401	463	-10.5865	923	-1.04875	0	0
2	20	176	1	1	401	461	-9.80165	687	-2.39689	1	0
2	20	177	0	0	510	558	9.44995	1038	-2.55208	1	0
2	20	178	0	1	355	417	-10.6065	851	-0.755527	1	0
2	20	179	0	0	230	280	10.36	668	0.780901	1	0
2	20	180	1	0	250	302	7.61978	386	10.2339	1	0
2	20	181	0	0	328	388	9.87032	568	-10.9423	1	0
2	20	182	0	0	374	430	9.03296	748	-2.57184	1	0
2	20	183	1	1	302	360	-9.89035	630	-0.445414	1	0
2	20	184	0	1	329	393	-10.4144	709	-0.290363	1	0
2	20	185	0	1	317	377	9.939	1375	0.521531	0	0
2	20	186	1	0	404	450	9.18713	692	0.417223	1	0
2	20	187	0	0	256	300	8.36562	366	-10.3571	1	0
2	20	188	0	1	326	382	-10.0506	580	9.13288	1	0
2	20	189	0	0	243	287	9.81023	391	-10.9911	1	0
2	20	190	0	0	261	307	9.61861	423	-10.6123	1	0
2	20	191	0	0	205	249	8.43971	397	-10.2081	1	0
2	50	0	1	0	241	297	10.3199	701	-1.01491	1	0
2	50	1	0	1	179	243	-10.5434	509	1.03465	1	0
2	50	2	1	0	185	241	9.71298	659	0.09021	1	0
2	50	3	0	0	194	254	10.532	580	-11.2324	1	0
2	50	4	1	1	264	324	-9.58716	640	1.26304	1	0
2	50	5	1	0	251	309	10.1365	659	0.651214	1	0
2	50	6	1	0	248	302	9.65864	632	0.648395	1	0
2	50	7	1	0	149	205	9.21569	579	-1.47453	1	0
2	50	8	1	1	229	289	-9.50712	627	0.0281905	1	0
2	50	9	0	0	444	506	-9.92755	924	0.510254	0	0
2	50	10	1	0	166	210	9.61003	524	0.377756	1	0
2	50	11	0	1	177	241	-9.43852	405	10.0964	1	0
2	50	12	0	1	238	300	-9.60145	690	1.96244	1	0
2	50	13	0	1	336	384	11.1146	852	-0.673769	0	0
2	50	14	1	1	270	332	-9.75874	626	0.603288	1	0
2	50	15	1	1	258	322	-9.94472	590	0.11558	1	0
2	50	16	1	0	166	216	10.9739	722	-0.174782	1	0
2	50	17	1	0	256	304	10.5549	732	-1.35045	1	0
2	50	18	0	1	149	213	-9.81595	701	1.38147	1	0
2	50	19	0	1	250	310	-9.89321	438	11.5027	1	0
2	50	20	0	0	175	225	10.684	643	-1.94834	1	0
2	50	21	1	1	173	235	-9.22711	641	0.0620194	1	0
2	50	22	1	0	159	215	9.49568	549	-0.820371	1	0
2	50	23	0	1	161	223	-9.87032	617	10.4345	1	0
2	50	24	0	1	258	320	-10.4718	446	11.356	1	0
2	50	25	0	0	259	307	10.9394	633	-10.6696	1	0
2	50	26	1	1	174	228	-9.82168	546	-0.143771	1	0
2	50	27	1	1	190	254	-10.5033	570	0.174782	1	0
2	50	28	0	0	185	231	9.1186	503	-9.57	1	0
2	50	29	0	0	279	327	10.0735	735	-11.1979	1	0
2	50	30	0	1	216	276	-9.90465	538	8.34852	1	0
2	50	31	1	0	222	274	7.74494	342	10.9021	1	0
2	50	32	1	0	252	308	10.8332	760	-0.0761147	1	0
2	50	33	0	1	408	462	11.6121	1086	-0.572276	0	0
2	50	34	1	0	142	188	9.48139	704	0.876758	1	0
2	50	35	0	1	296	360	11.0629	856	0.74143	0	0
2	50	36	0	1	310	356	10.8246	818	0.118401	0	0
2	50	37	1	0	339	387	10.5148	999	0.811913	1	0
2	50	38	1	0	279	325	10.0506	745	-1.58733	1	0
2	50	39	1	0	209	263	10.5004	661	0.00563844	1	0
2	50	40	0	1	274	326	11.8395	1048	0.366479	0	0
2	50	41	0	1	299	351	11.6408	823	-0.580733	0	0
2	50	42	0	0	136	186	11.2238	658	0.23962	1	0
2	50	43	1	1	327	477	-11.9605	1089	1.67193	1	0
2	50	44	0	0	362	424	-10.7155	1006	0.42568	0	0
2	50	45	1	1	300	358	11.0543	486	-9.04438	0	0
2	50	46	0	0	368	432	-10.6955	1062	0.405947	0	0
2	50	47	0	0	264	330	-10.7385	1122	-0.780901	0	0
2	50	48	0	0	268	340	-12.8467	NaN	NaN	0	0
2	50	49	1	0	286	348	-10.0707	410	11.3445	0	0
2	50	50	1	1	383	443	-10.3342	1023	0.538446	1	0
2	50	51	1	1	300	362	-10.5406	680	0.0281905	1	0
2	50	52	1	1	276	344	-10.5979	644	0.0281905	1	0
2	50	53	1	1	244	304	-9.53284	636	0.0310089	1	0
2	50	54	0	1	250	310	-10.0163	512	7.21325	1	0
2	50	55	0	1	301	361	11.0112	1119	-0.194515	0	0
2	50	56	0	0	164	218	9.24425	370	-7.3184	1	0
2	50	57	0	1	265	321	11.8165	843	-0.797816	0	0
2	50	58	0	1	248	298	10.7471	1032	1.09104	0	0
2	50	59	0	1	291	357	12.1508	1393	-1.47453	0	0
2	50	60	0	1	240	300	10.882	1228	-0.146591	0	0
2	50	61	1	1	444	504	-10.0907	1070	-0.544084	1	0
2	50	62	1	0	202	260	9.93041	692	0.935966	1	0
2	50	63	1	1	200	260	-8.87029	664	0.155048	1	0
2	50	64	1	1	218	280	-10.274	668	1.47453	1	0
2	50	65	0	0	191	249	10.2368	645	-10.7701	1	0
2	50	66	0	0	270	318	8.41406	380	-10.9825	1	0
2	50	67	1	0	356	412	10.1136	908	0.0253721	1	0
2	50	68	1	0	248	292	9.8417	674	-0.935966	1	0
2	50	69	0	1	254	314	-9.733	438	10.4259	1	0
2	50	70	0	1	195	255	-10.38	437	10.5205	1	0
2	50	71	1	0	178	226	10.4144	684	1.67193	1	0
2	50	72	1	1	237	297	-9.6758	641	0.214248	1	0
2	50	73	1	1	186	250	-9.9161	630	0.250897	1	0
2	50	74	0	0	202	260	10.4976	394	-10.9681	1	0
2	50	75	1	1	148	208	-8.76189	656	0.983897	1	0
2	50	76	1	0	185	239	9.93327	569	0.129676	1	0
2	50	77	0	1	213	275	-10.4116	405	10.6983	1	0
2	50	78	1	1	293	353	-10.1423	NaN	NaN	1	0
2	50	79	1	1	182	230	-8.59079	322	-10.905	1	0
2	50	80	0	1	239	291	-10.0535	467	10.6897	1	0
2	50	81	1	1	194	254	-10.191	592	0.29882	1	0
2	50	82	1	0	174	226	9.01298	676	0.735791	1	0
2	50	83	0	1	156	218	-9.5843	396	11.2296	1	0
2	50	84	0	1	174	236	-9.9161	414	10.1709	1	0
2	50	85	1	1	173	223	-9.4471	627	0.109944	1	0
2	50	86	0	0	254	304	10.4288	468	-10.6955	1	0
2	50	87	1	1	135	189	-10.5377	595	0.617384	1	0
2	50	88	1	0	191	239	9.82454	NaN	NaN	1	0
2	50	89	0	1	184	250	-10.9251	720	10.2225	1	0
2	50	90	0	1	321	369	10.5922	993	0.789359	0	0
2	50	91	0	0	360	414	-10.5951	NaN	NaN	0	0
2	50	92	0	0	299	363	-11.2755	1043	0.659673	0	0
2	50	93	1	0	285	337	-10.1337	469	9.86459	0	0
2	50	94	1	0	236	296	10.8935	652	1.39275	1	0
2	50	95	0	1	174	224	-9.73586	408	10.0621	1	0
2	50	96	0	1	252	312	-10.4058	366	11.2209	1	0
2	50	97	1	1	275	335	9.29567	377	-10.8648	0	0
2	50	98	1	1	375	435	-10.6983	803	1.34481	1	0
2	50	99	0	0	335	395	-10.0764	1279	-0.600468	0	0
2	50	100	1	1	492	556	-10.4976	1030	0.335469	1	0
2	50	101	1	1	342	404	-10.1222	720	0.761166	1	0
2	50	102	1	0	599	643	9.6615	1161	1.63527	1	0
2	50	103	0	0	309	365	10.36	681	-0.552542	1	0
2	50	104	1	0	533	579	9.7473	1027	-0.304458	1	0
2	50	105	0	0	299	355	10.1394	479	-10.5836	1	0
2	50	106	1	1	390	450	-10.3428	878	0.857024	1	0
2	50	107	1	0	426	476	9.85601	1306	-1.17563	1	0
2	50	108	0	1	659	717	11.6495	NaN	NaN	0	0
2	50	109	1	1	605	675	-10.9222	1139	-0.0986668	1	0
2	50	110	1	1	301	359	-9.97907	883	-0.0253721	1	0
2	50	111	0	0	622	676	-10.5578	1336	1.27149	0	0
2	50	112	1	0	510	564	10.466	1148	-0.659673	1	0
2	50	113	1	0	391	449	10.4775	1193	0.888036	1	0
2	50	114	0	1	557	613	11.7272	1173	0.727334	0	0
2	50	115	1	1	368	428	-10.1509	860	0.479244	1	0
2	50	116	0	0	556	618	-10.4804	1066	0.0930283	0	0
2	50	117	0	1	686	738	11.3043	1178	-1.37583	0	0
2	50	118	0	0	378	428	-9.29852	540	-11.8251	0	0
2	50	119	0	1	450	494	8.96446	606	11.0026	0	0
2	50	120	0	1	487	535	9.44424	1343	-0.8683	0	0
2	50	121	1	1	469	531	-10.6324	NaN	NaN	1	0
2	50	122	0	0	624	684	-10.466	1352	-1.35609	0	0
2	50	123	0	0	444	500	-9.95903	1174	-0.986716	0	0
2	50	124	1	0	482	534	9.48711	750	11.2813	1	0
2	50	125	0	0	296	348	9.90179	462	-11.1175	1	0
2	50	126	1	0	403	451	9.99624	1335	0.211429	1	0
2	50	127	0	0	272	324	10.0335	454	-11.3934	1	0
2	50	128	1	0	415	475	9.82168	1273	0.690684	1	0
2	50	129	1	1	189	251	-10.085	917	0.854203	1	0
2	50	130	0	0	174	230	10.0134	414	-9.71012	1	0
2	50	131	0	1	198	260	-10.2654	432	2.28686	1	0
2	50	132	1	0	312	368	9.91324	682	-0.39467	1	0
2	50	133	0	0	392	448	-10.1967	1050	-0.0761147	0	0
2	50	134	1	1	198	262	-9.43567	626	0.369297	1	0
2	50	135	0	0	402	470	-9.94758	1022	0.778081	0	0
2	50	136	0	0	400	452	-10.3428	976	0.778081	0	0
2	50	137	0	1	157	217	-10.2454	431	0.941606	1	0
2	50	138	1	0	404	454	10.1251	822	-0.431318	1	0
2	50	139	0	1	306	356	9.91896	1026	1.00081	0	0
2	50	140	1	0	424	472	9.88748	864	0.284724	1	0
2	50	141	1	1	176	240	-10.0735	592	0.222706	1	0
2	50	142	1	1	253	313	-9.79879	611	0.662491	1	0
2	50	143	0	1	265	323	-10.0077	477	2.59159	1	0
2	50	144	0	0	414	478	-10.0936	1200	-0.0197337	0	0
2	50	145	1	0	345	399	10.2167	671	-0.569458	1	0
2	50	146	1	1	218	278	-9.3928	602	-0.411584	1	0
2	50	147	1	0	186	242	9.66436	592	-0.1776	1	0
2	50	148	0	0	189	245	9.85029	447	-9.25282	1	0
2	50	149	1	1	215	275	-9.80165	583	0.831649	1	0
2	50	150	0	0	384	448	-10.1623	858	1.29969	0	0
2	50	151	1	1	176	228	-11.0686	464	0.487701	1	0
2	50	152	0	0	420	482	-9.85029	NaN	NaN	0	0
2	50	153	0	0	269	319	10.7902	479	-10.0249	1	0
2	50	154	0	1	198	262	-10.641	460	10.2425	1	0
2	50	155	1	1	268	330	-9.59002	712	1.09386	1	0
2	50	156	0	0	144	192	9.54713	380	-10.1537	1	0
2	50	157	1	1	433	497	-10.5865	969	1.46043	1	0
2	50	158	1	1	250	312	-9.7473	618	0.890855	1	0
2	50	159	0	1	239	299	-10.3829	539	9.40137	1	0
2	50	160	1	0	376	436	9.29852	1106	-1.25458	1	0
2	50	161	1	1	375	441	-9.53856	837	0.589192	1	0
2	50	162	0	0	432	498	-10.905	1196	0.0845715	0	0
2	50	163	0	1	581	647	12.2892	1245	0.245258	0	0
2	50	164	0	0	502	564	-10.1308	1238	-0.267811	0	0
2	50	165	1	0	567	627	9.93327	1281	0.124039	1	0
2	50	166	1	1	445	513	-11.3014	1095	0.611746	1	0
2	50	167	1	0	425	483	9.62719	1077	-0.39467	1	0
2	50	168	1	1	440	502	-10.3915	894	0.296002	1	0
2	50	169	0	1	363	411	9.8274	1079	0.778081	0	0
2	50	170	0	0	734	810	-11.1319	NaN	NaN	0	0
2	50	171	0	1	503	565	11.6063	1183	1.64091	0	0
2	50	172	1	0	545	595	10.002	1139	1.33071	1	0
2	50	173	0	0	489	553	-10.4689	1409	-3.43566	0	0
2	50	174	1	0	444	496	10.7242	1110	1.18409	1	0
2	50	175	1	0	428	480	10.4431	1024	1.79321	1	0
2	50	176	0	1	296	358	-10.4202	514	0.273449	1	0
2	50	177	0	0	627	695	-11.2669	NaN	NaN	0	0
2	50	178	1	1	320	342	-1.93706	378	3.4752	1	0
2	50	179	1	0	239	289	11.4251	691	0.109944	1	0
2	50	180	1	0	400	456	10.0077	964	0.710419	1	0
2	50	181	0	0	212	264	10.2626	492	-4.45294	1	0
2	50	182	0	0	375	411	-2.97543	491	-11.175	0	0
2	50	183	1	1	442	502	-10.2081	1128	-0.0958484	1	0
2	50	184	1	1	305	365	-9.78735	637	0.789359	1	0
2	50	185	0	1	248	308	-10.6295	484	7.36388	1	0
2	50	186	0	0	395	441	9.2871	541	-9.83026	1	0
2	50	187	0	0	416	466	-9.60431	1088	-0.637118	0	0
2	50	188	0	1	444	498	10.2941	1232	-0.146591	0	0
2	50	189	1	0	413	469	-9.6329	547	9.18428	0	0
2	50	190	0	0	329	377	5.43199	569	-10.2396	1	0
2	50	191	0	0	417	477	-9.58144	863	0.62866	0	0
2	80	0	1	0	372	416	9.36137	968	0.149409	1	0
2	80	1	1	1	224	288	-11.2727	692	-0.592011	1	0
2	80	2	0	0	276	336	10.6553	536	-10.1766	1	0
2	80	3	1	0	330	468	9.42423	1062	-0.0281905	1	0
2	80	4	1	1	425	483	-10.3858	1209	0.219886	1	0
2	80	5	1	0	303	349	10.1308	699	0.107124	1	0
2	80	6	1	0	319	369	10.1222	703	-0.00281836	1	0
2	80	7	0	0	280	336	8.9559	490	-10.0449	1	0
2	80	8	1	1	449	513	-10.6496	919	-0.0140952	1	0
2	80	9	1	0	310	370	10.211	786	-0.561	1	0
2	80	10	1	0	554	608	9.01012	1344	-0.82601	1	0
2	80	11	1	1	206	268	-10.2883	642	0.834467	1	0
2	80	12	1	1	364	428	-10.0306	878	1.2151	1	0
2	80	13	0	1	292	340	10.7299	1136	-0.157866	0	0
2	80	14	1	1	408	470	-10.6639	908	0.138134	1	0
2	80	15	1	1	253	315	-9.69868	667	-1.24612	1	0
2	80	16	1	0	274	320	9.75588	986	0.561	1	0
2	80	17	0	0	281	327	9.85029	479	-10.9308	1	0
2	80	18	0	1	319	377	9.18428	469	-10.8418	0	0
2	80	19	0	1	271	329	-8.60504	383	9.27281	1	0
2	80	20	1	0	257	303	10.6008	661	-0.0591994	1	0
2	80	21	1	1	135	187	-8.7733	325	-11.0026	1	0
2	80	22	1	0	317	377	10.4632	695	0.358022	1	0
2	80	23	1	1	235	295	-9.86459	635	0.0281905	1	0
2	80	24	1	1	169	233	-9.38994	633	0.690684	1	0
2	80	25	1	0	154	200	9.84742	646	0.332649	1	0
2	80	26	1	1	245	305	-9.24711	627	-0.374936	1	0
2	80	27	1	1	178	242	-9.81595	596	-0.727334	1	0
2	80	28	1	0	112	168	9.75874	566	0.155048	1	0
2	80	29	1	0	160	204	9.42709	604	-1.0713	1	0
2	80	30	1	1	141	203	-9.39566	667	-0.233981	1	0
2	80	31	0	0	230	280	10.4947	442	-11.5747	1	0
2	80	32	1	0	244	290	10.4144	610	-0.0451041	1	0
2	80	33	0	1	168	228	-10.4603	514	0.569458	1	0
2	80	34	0	0	477	541	-10.2798	993	0.513074	0	0
2	80	35	1	1	316	374	-9.28138	796	0.496158	1	0
2	80	36	1	1	180	242	-9.79021	642	0.995174	1	0
2	80	37	1	0	152	200	10.0306	678	1.35045	1	0
2	80	38	1	0	179	227	9.15287	333	11.2037	1	0
2	80	39	1	0	256	302	10.1308	726	0.752708	1	0
2	80	40	1	1	179	243	-9.56714	637	-1.16435	1	0
2	80	41	1	1	193	261	-10.532	755	0.778081	1	0
2	80	42	1	0	180	230	9.93613	692	-0.270629	1	0
2	80	43	1	1	218	284	-10.9107	584	0.0197337	1	0
2	80	44	1	0	162	208	10.3084	676	0.0451041	1	0
2	80	45	1	1	186	248	-10.5348	646	-0.634299	1	0
2	80	46	1	0	142	188	9.56143	674	0.355202	1	0
2	80	47	1	0	183	229	9.44424	691	1.59861	1	0
2	80	48	1	0	198	246	8.26021	348	10.5234	1	0
2	80	49	1	0	177	223	10.1394	641	0.259354	1	0
2	80	50	1	1	152	214	-10.0392	NaN	NaN	1	0
2	80	51	0	1	184	246	-10.5664	552	-0.45951	1	0
2	80	52	0	1	289	347	-8.59364	447	10.3256	1	0
2	80	53	1	1	288	348	-9.47282	672	0.267811	1	0
2	80	54	1	1	244	304	-9.64434	676	0.0084568	1	0
2	80	55	1	1	193	257	-9.69582	565	0.0845715	1	0
2	80	56	1	0	166	212	10.3657	648	0.318554	1	0
2	80	57	1	1	203	267	-9.90465	603	-0.510254	1	0
2	80	58	1	1	212	276	-9.75302	556	1.23202	1	0
2	80	59	1	1	279	341	-9.09291	657	0.369297	1	0
2	80	60	0	1	304	366	-9.75302	508	5.21398	1	0
2	80	61	1	1	341	403	-10.3055	1153	-0.555362	1	0
2	80	62	0	0	514	574	-10.2597	1098	3.76049	0	0
2	80	63	0	1	246	306	-9.87032	428	10.0048	1	0
2	80	64	1	1	281	343	-10.0907	639	-0.583554	1	0
2	80	65	1	0	311	357	10.1938	739	0.775262	1	0
2	80	66	1	0	248	298	11.1175	618	-0.377756	1	0
2	80	67	1	0	306	360	9.97048	664	-0.00563844	1	0
2	80	68	1	0	178	226	10.4259	658	-0.296002	1	0
2	80	69	0	1	171	233	-9.62147	495	10.2855	1	0
2	80	70	1	1	350	412	-10.1566	1122	1.73962	1	0
2	80	71	1	0	245	305	10.8562	633	-1.00927	1	0
2	80	72	1	1	163	225	-9.95617	569	-0.211429	1	0
2	80	73	1	1	189	241	-9.23854	687	0.149409	1	0
2	80	74	1	0	218	276	10.7844	NaN	NaN	1	0
2	80	75	1	1	265	327	-10.2855	713	0.862661	1	0
2	80	76	0	0	167	225	10.3141	759	-8.876	1	0
2	80	77	1	1	132	196	-10.0392	664	-0.679406	1	0
2	80	78	1	1	202	262	-9.44138	668	-0.197334	1	0
2	80	79	1	1	117	171	-8.99015	269	-10.8964	1	0
2	80	80	1	1	129	193	-8.66777	673	0.335469	1	0
2	80	81	0	1	282	342	-9.74444	444	10.1881	1	0
2	80	82	1	0	182	228	10.3027	620	-0.118401	1	0
2	80	83	0	1	302	356	11.0945	848	-0.121219	0	0
2	80	84	0	1	294	342	10.3227	936	-1.00645	0	0
2	80	85	1	1	373	433	-10.1079	1291	-0.363661	1	0
2	80	86	0	0	184	232	10.8734	424	-10.6209	1	0
2	80	87	1	1	136	200	-9.26139	618	-0.0169136	1	0
2	80	88	1	0	176	226	10.2769	700	-0.727334	1	0
2	80	89	1	1	194	258	-9.90179	672	-0.296002	1	0
2	80	90	1	1	255	321	-10.7758	675	-0.555362	1	0
2	80	91	0	0	428	492	-9.79879	NaN	NaN	0	0
2	80	92	0	0	222	278	9.99338	432	-10.948	1	0
2	80	93	1	0	186	234	8.44541	346	10.4144	1	0
2	80	94	1	0	248	298	10.8849	780	0.529989	1	0
2	80	95	1	1	235	295	-9.36423	NaN	NaN	1	0
2	80	96	1	1	180	240	-9.42138	636	0.696323	1	0
2	80	97	1	1	204	266	-9.8417	564	0.138134	1	0
2	80	98	1	1	224	284	-10.0077	600	-0.91623	1	0
2	80	99	1	0	212	260	10.2855	1236	2.57466	1	0
2	80	100	1	1	183	247	-9.96762	713	0.913411	1	0
2	80	101	1	1	148	208	-9.7759	608	-1.04875	1	0
2	80	102	1	0	232	278	10.3428	620	0.138134	1	0
2	80	103	1	0	274	330	10.5922	710	-3.04319	1	0
2	80	104	1	0	201	257	9.40709	NaN	NaN	1	0
2	80	105	1	0	201	249	10.1365	913	-0.335469	1	0
2	80	106	1	1	188	254	-10.5148	644	0.789359	1	0
2	80	107	1	0	217	265	11.1663	587	-0.264992	1	0
2	80	108	1	1	179	243	-10.5893	633	0.49334	1	0
2	80	109	1	1	150	214	-9.29281	NaN	NaN	1	0
2	80	110	1	1	176	240	-10.0077	596	-0.515893	1	0
2	80	111	1	0	148	194	9.79021	NaN	NaN	1	0
2	80	112	1	0	246	294	10.002	1066	-0.214248	1	0
2	80	113	1	0	241	287	10.0449	575	-0.431318	1	0
2	80	114	1	1	166	230	-10.2568	NaN	NaN	1	0
2	80	115	1	1	183	245	-9.90752	683	0.391852	1	0
2	80	116	1	0	159	207	10.274	669	-1.55349	1	0
2	80	117	0	1	206	268	-10.0936	488	1.98501	1	0
2	80	118	1	0	284	332	9.53856	682	0.107124	1	0
2	80	119	0	1	170	220	-9.82168	430	4.78667	1	0
2	80	120	1	1	181	245	-9.3728	673	-0.738612	1	0
2	80	121	1	1	190	254	-10.0277	662	0.662491	1	0
2	80	122	1	0	258	310	9.81881	684	-0.174782	1	0
2	80	123	1	0	332	392	10.6955	660	1.05156	1	0
2	80	124	1	0	262	310	10.3084	632	-0.321374	1	0
2	80	125	1	0	175	225	10.7069	697	0.273449	1	0
2	80	126	1	0	165	221	10.9423	747	-0.290363	1	0
2	80	127	1	0	212	260	10.8303	NaN	NaN	1	0
2	80	128	0	0	139	185	9.56429	587	-8.54232	1	0
2	80	129	1	1	203	265	-9.36137	647	0.732973	1	0
2	80	130	1	0	165	221	9.81309	545	3.11376	1	0
2	80	131	1	1	176	230	-10.5779	710	10.882	1	0
2	80	132	1	0	279	327	9.93327	747	2.36021	1	0
2	80	133	1	0	179	229	10.0735	671	-0.287545	1	0
2	80	134	1	1	193	257	-10.3027	739	-1.18409	1	0
2	80	135	0	0	127	177	9.39566	457	-10.7873	1	0
2	80	136	1	0	228	274	10.1909	684	-0.873939	1	0
2	80	137	1	1	134	196	-8.53092	698	-1.65783	1	0
2	80	138	0	0	233	285	10.9997	469	-10.6754	1	0
2	80	139	1	1	163	223	-8.90739	599	0.0112769	1	0
2	80	140	1	0	244	298	8.75333	408	-9.53284	1	0
2	80	141	1	1	193	257	-9.31281	603	-0.780901	1	0
2	80	142	0	1	273	335	-9.7759	477	10.3113	1	0
2	80	143	1	1	270	330	-10.2311	764	0.0366473	1	0
2	80	144	1	0	196	244	10.7815	650	0.408766	1	0
2	80	145	1	0	224	284	10.6811	652	0.222706	1	0
2	80	146	1	1	147	209	-9.88462	587	-1.61271	1	0
2	80	147	1	0	250	296	10.3313	710	0.056381	1	0
2	80	148	1	0	144	190	9.2671	552	0.259354	1	0
2	80	149	1	1	167	229	-9.34994	695	0.352383	1	0
2	80	150	1	0	186	232	10.1394	740	0.329831	1	0
2	80	151	0	1	121	183	-9.85887	537	11.3532	1	0
2	80	152	1	0	174	220	8.25736	308	10.6524	1	0
2	80	153	1	0	248	306	9.81595	736	-4.52646	1	0
2	80	154	0	1	326	388	-10.2941	900	9.44424	1	0
2	80	155	0	1	202	266	-10.1738	442	10.2253	1	0
2	80	156	1	0	257	305	10.6123	663	1.42659	1	0
2	80	157	1	1	212	274	-10.0134	710	2.13169	1	0
2	80	158	1	1	281	345	-10.3428	847	7.65391	1	0
2	80	159	0	1	252	316	-10.2196	534	10.9624	1	0
2	80	160	1	0	192	238	10.6553	718	-0.535627	1	0
2	80	161	1	1	252	306	-10.1423	684	0.676588	1	0
2	80	162	0	0	162	206	8.99585	384	-9.52427	1	0
2	80	163	1	1	172	234	-9.6615	596	0.986716	1	0
2	80	164	1	0	146	204	10.0821	698	-1.26868	1	0
2	80	165	1	0	203	259	10.2282	1041	1.46607	1	0
2	80	166	1	1	172	234	-9.26996	652	-0.056381	1	0
2	80	167	1	0	164	212	10.793	688	3.05448	1	0
2	80	168	1	1	245	309	-10.3371	NaN	NaN	1	0
2	80	169	1	1	191	249	-10.3084	643	11.2842	1	0
2	80	170	1	0	128	188	10.36	504	0.1776	1	0
2	80	171	1	1	154	216	-9.44995	480	0.321374	1	0
2	80	172	1	0	129	179	10.3113	973	1.82141	1	0
2	80	173	1	0	316	376	10.9423	702	3.23517	1	0
2	80	174	0	0	188	238	10.8131	624	0.284724	1	0
2	80	175	1	0	398	444	9.93613	750	-0.0422857	1	0
2	80	176	1	1	187	249	-10.2425	715	-0.138134	1	0
2	80	177	1	0	139	187	9.46138	1291	1.50837	1	0
2	80	178	1	1	199	259	-10.6496	743	-1.34481	1	0
2	80	179	1	0	145	193	9.16143	1161	-0.129676	1	0
2	80	180	1	0	271	329	10.5979	685	-0.580733	1	0
2	80	181	0	0	202	250	10.6237	558	-10.042	1	0
2	80	182	0	0	305	365	-10.0735	1043	-0.625842	0	0
2	80	183	1	1	138	200	-10.1337	536	1.10514	1	0
2	80	184	0	1	197	259	-9.97334	407	9.78449	1	0
2	80	185	1	1	232	294	-10.2597	682	0.0140952	1	0
2	80	186	1	0	235	293	11.3733	677	-0.374936	1	0
2	80	187	1	0	224	284	10.5779	702	0.112762	1	0
2	80	188	1	1	180	242	-9.38709	1040	0.0704763	1	0
2	80	189	1	0	160	208	10.7127	674	-0.552542	1	0
2	80	190	1	0	212	268	10.4861	672	-0.121219	1	0
2	80	191	0	0	203	249	10.6496	583	-9.27281	1	0
6	20	0	0	0	396	456	10.4288	512	-10.2081	1	0
6	20	1	0	1	136	190	-7.05416	306	12.1854	1	0
6	20	2	0	0	309	373	-11.0658	707	-0.510254	0	0
6	20	3	0	0	175	229	8.18046	393	-4.02044	1	0
6	20	4	0	1	299	361	12.9768	645	5.20832	0	0
6	20	5	0	0	281	341	-11.4279	NaN	NaN	0	0
6	20	6	0	0	339	385	-9.28424	635	-8.40836	0	0
6	20	7	0	0	130	178	9.75016	274	-9.95903	1	0
6	20	8	0	1	239	293	10.6955	461	-0.744251	0	0
6	20	9	0	0	131	187	8.36277	271	-11.4423	1	0
6	20	10	0	0	233	297	-11.0686	445	2.37996	0	0
6	20	11	0	1	258	318	11.1319	570	0.341106	0	0
6	20	12	0	1	288	338	11.8942	NaN	NaN	0	0
6	20	13	0	1	431	595	13.052	NaN	NaN	0	1
6	20	14	0	1	267	317	12.6703	471	-1.19536	0	0
6	20	15	0	1	199	243	11.4711	363	0.293183	0	0
6	20	16	0	0	133	187	9.71012	241	-9.75874	1	0
6	20	17	0	0	210	270	-10.9452	400	4.15328	0	0
6	20	18	0	1	231	335	12.1767	453	0.0704763	0	0
6	20	19	0	1	159	215	-10.0907	323	11.5833	1	0
6	20	20	0	0	244	304	-10.7615	NaN	NaN	0	0
6	20	21	0	1	236	286	12.0845	420	4.0911	0	0
6	20	22	1	0	190	264	-11.8971	402	-4.44729	0	0
6	20	23	1	1	263	319	9.78162	343	-13.1997	0	0
6	20	24	0	1	252	310	-10.8389	466	8.89883	1	0
6	20	25	0	0	285	351	-11.1376	515	-1.79039	0	0
6	20	26	0	1	230	288	11.4941	668	0.0732946	0	0
6	20	27	0	1	277	335	12.3267	597	-4.0911	0	0
6	20	28	0	0	360	416	-9.7044	618	1.99347	0	0
6	20	29	1	0	343	391	-9.89035	677	10.6696	0	0
6	20	30	0	1	395	445	12.9652	869	4.33419	0	0
6	20	31	1	0	138	204	9.73872	288	-11.828	1	0
6	20	32	0	0	388	448	-8.79326	812	4.0487	0	0
6	20	33	0	1	185	249	-9.77018	319	12.1046	1	0
6	20	34	1	0	145	197	6.94907	333	-4.80931	1	0
6	20	35	0	1	305	349	11.4883	831	0.15223	0	0
6	20	36	0	1	253	313	11.2612	1009	-0.738612	0	0
6	20	37	0	0	290	348	-10.8303	1044	-1.64937	0	0
6	20	38	0	0	254	318	-11.0572	1086	0.800637	0	0
6	20	39	0	0	377	439	-11.31	923	2.04424	0	0
6	20	40	1	1	241	297	8.74192	365	-11.7416	0	0
6	20	41	0	1	336	402	12.0412	898	0.217068	0	0
6	20	42	0	0	315	381	-11.4653	NaN	NaN	0	0
6	20	43	0	1	306	372	13.052	782	-1.47171	0	1
6	20	44	0	0	296	358	-11.0514	1014	0.594829	0	0
6	20	45	0	1	306	366	10.9681	916	-0.470787	0	0
6	20	46	0	0	167	215	7.95837	293	-12.4999	1	0
6	20	47	1	0	335	387	-6.844	807	4.45577	0	0
6	20	48	0	0	395	457	-9.52141	749	-7.9356	0	0
6	20	49	1	0	349	409	11.0916	681	-0.59765	1	0
6	20	50	1	1	267	329	-10.6955	619	-2.40253	1	0
6	20	51	0	1	370	422	11.9461	1000	0.699141	0	0
6	20	52	0	1	289	351	11.8827	889	-0.231163	0	0
6	20	53	0	1	135	199	-8.61074	303	11.5056	1	0
6	20	54	0	1	123	175	-10.0449	253	7.76201	1	0
6	20	55	0	1	256	318	5.9561	932	6.28498	0	0
6	20	56	0	0	221	275	8.85603	637	-2.76656	1	0
6	20	57	0	1	183	227	-9.36137	347	5.47163	1	0
6	20	58	1	1	179	235	-9.17	289	13.0057	1	0
6	20	59	0	1	299	353	9.15287	431	12.9797	0	0
6	20	60	0	1	231	279	11.1347	479	-0.775262	0	0
6	20	61	1	1	135	165	-2.61699	261	11.5171	1	0
6	20	62	0	0	122	162	8.34852	336	-4.81496	1	0
6	20	63	0	1	261	319	12.4855	543	-0.140953	0	0
6	20	64	0	1	351	403	8.779	507	11.6207	0	0
6	20	65	1	0	152	208	10.3972	400	12.3729	1	0
6	20	66	0	0	156	202	10.8763	NaN	NaN	1	0
6	20	67	0	0	263	317	-9.95045	371	-12.1652	0	0
6	20	68	0	0	147	205	10.8303	619	-3.8735	1	0
6	20	69	1	1	260	322	10.8992	488	-13.2634	0	0
6	20	70	1	1	412	458	11.6754	582	-11.2583	0	0
6	20	71	0	0	149	207	9.93327	459	12.2402	1	0
6	20	72	0	1	149	201	-7.38662	379	-9.91896	1	0
6	20	73	0	1	170	200	-2.74681	324	12.4624	1	0
6	20	74	0	0	171	221	6.42397	379	-0.225525	1	0
6	20	75	0	1	263	325	11.6207	567	9.5357	0	0
6	20	76	0	0	130	190	9.69582	386	-7.66244	1	0
6	20	77	0	1	163	221	-8.14343	337	7.71934	1	0
6	20	78	0	1	331	383	12.295	NaN	NaN	0	0
6	20	79	0	1	156	208	-7.8616	298	6.30767	1	0
6	20	80	0	1	260	316	11.1778	NaN	NaN	0	0
6	20	81	0	1	177	231	-7.14506	323	6.53746	1	0
6	20	82	0	0	148	206	8.38557	426	-9.95617	1	0
6	20	83	0	1	208	246	-2.93591	492	1.99911	1	0
6	20	84	0	1	494	674	11.8712	1162	-1.56759	0	4
6	20	85	0	1	341	405	9.77304	743	-3.68704	0	0
6	20	86	0	0	136	200	10.859	358	-1.20382	1	0
6	20	87	1	1	228	288	11.5085	682	-9.8274	0	0
6	20	88	0	0	175	229	6.45518	323	-12.4451	1	0
6	20	89	0	1	256	310	9.81595	650	-1.69168	0	0
6	20	90	0	1	283	337	11.175	577	4.11371	0	0
6	20	91	0	0	178	228	7.96406	296	-10.6209	1	0
6	20	92	1	0	284	352	-11.3302	522	12.6848	0	0
6	20	93	1	0	263	319	-7.02007	373	12.7426	0	0
6	20	94	0	0	309	377	-11.497	541	3.40742	0	0
6	20	95	0	1	209	273	-9.90752	415	9.76446	1	0
6	20	96	0	1	274	336	11.8338	580	0.995174	0	0
6	20	97	0	1	271	323	12.3787	527	-3.63055	0	0
6	20	98	1	1	283	345	11.9288	443	-11.0773	0	0
6	20	99	1	0	382	430	12.1306	782	-2.15144	1	0
6	20	100	0	1	282	346	11.8885	686	-1.06566	0	0
6	20	101	1	1	272	332	-10.6352	706	1.20382	1	0
6	20	102	0	0	180	232	9.11575	400	-1.765	1	0
6	20	103	0	0	296	360	-11.9548	552	-0.885217	0	0
6	20	104	0	0	436	498	-9.52141	1402	-2.30378	0	0
6	20	105	0	0	200	256	4.77253	372	-3.08835	1	0
6	20	106	0	1	251	315	12.757	787	-0.267811	0	0
6	20	107	1	0	417	475	11.877	835	-1.2433	1	0
6	20	108	0	1	138	164	-2.58312	310	1.39275	1	0
6	20	109	0	1	425	497	13.4546	647	11.1405	0	0
6	20	110	0	1	236	294	9.75302	436	11.6927	0	0
6	20	111	0	0	270	320	10.882	456	-1.0713	1	0
6	20	112	0	0	349	403	-5.11774	511	-9.55285	0	0
6	20	113	0	0	284	346	-9.46139	570	1.51965	0	0
6	20	114	1	1	290	348	10.5434	414	-12.1219	0	0
6	20	115	0	1	332	384	-10.1738	516	12.8033	1	0
6	20	116	1	0	149	203	8.69629	421	11.5315	1	0
6	20	117	0	1	188	230	-2.87664	312	11.2669	1	0
6	20	118	0	0	348	414	-12.6617	544	-10.8217	0	0
6	20	119	0	1	285	351	10.4058	455	11.1433	0	0
6	20	120	0	1	338	396	13.4575	878	-4.0374	0	0
6	20	121	1	1	262	312	8.22033	844	-6.44666	0	0
6	20	122	0	0	298	346	-10.0449	616	0.82883	0	0
6	20	123	0	0	215	265	8.33998	325	-11.5459	1	0
6	20	124	0	0	137	185	10.6897	395	-4.43032	1	0
6	20	125	1	0	422	486	12.1508	910	0.056381	1	0
6	20	126	0	0	203	257	8.65066	463	10.1738	1	0
6	20	127	0	0	341	403	-10.8906	739	-0.738612	0	0
6	20	128	0	0	170	212	6.7418	296	-12.2229	1	0
6	20	129	1	1	329	381	8.6307	455	-12.7079	0	0
6	20	130	0	0	153	209	10.7299	451	-1.51965	1	0
6	20	131	0	1	157	229	-6.90647	343	11.2066	1	0
6	20	132	0	0	368	434	-11.8626	648	-2.33482	0	0
6	20	133	0	0	165	219	9.8274	313	-11.0945	1	0
6	20	134	1	1	409	473	-10.4402	779	3.11941	1	0
6	20	135	1	0	502	564	13.4662	884	-0.420043	1	0
6	20	136	0	0	181	235	11.1204	567	-2.64239	1	0
6	20	137	0	1	340	392	-9.19284	472	14.4946	1	0
6	20	138	0	0	343	399	-9.76732	769	2.18247	0	0
6	20	139	0	1	285	353	12.8842	763	1.52529	0	0
6	20	140	0	0	251	309	-10.0163	687	0.873939	0	0
6	20	141	0	1	291	353	11.8798	553	-6.08649	0	0
6	20	142	0	1	551	607	11.4538	861	-1.6945	0	0
6	20	143	1	1	234	296	11.9922	660	-5.94476	0	0
6	20	144	0	0	293	353	10.3543	415	-9.92755	1	0
6	20	145	1	0	383	445	12.5837	723	-3.01213	1	0
6	20	146	0	1	370	398	-2.95003	458	11.4797	1	0
6	20	147	0	0	133	189	8.05232	307	-1.56477	1	0
6	20	148	0	0	347	415	-11.8827	731	3.44131	0	0
6	20	149	0	1	324	382	12.4479	1138	-1.06002	0	0
6	20	150	0	0	250	328	-8.48246	NaN	NaN	0	0
6	20	151	1	1	438	504	12.3585	746	-10.3858	0	0
6	20	152	1	0	409	461	12.4855	703	-3.10812	1	0
6	20	153	0	0	385	451	-12.096	701	1.92013	0	0
6	20	154	0	1	208	272	-9.02725	338	12.3989	1	0
6	20	155	1	1	308	356	11.379	598	-10.9394	0	0
6	20	156	0	0	379	433	9.26996	463	-10.9222	1	0
6	20	157	0	1	139	205	-10.5148	363	12.4393	1	0
6	20	158	0	1	359	419	12.9161	669	-0.0986668	0	0
6	20	159	0	1	287	335	12.6414	597	-3.35659	0	0
6	20	160	0	0	273	343	-12.4797	567	-2.59441	0	0
6	20	161	0	1	297	359	12.1911	621	-0.160686	0	0
6	20	162	0	0	170	232	7.29282	346	-9.89607	1	0
6	20	163	0	1	495	565	13.0578	789	-4.51232	0	0
6	20	164	0	0	324	372	-9.15001	NaN	NaN	0	0
6	20	165	0	0	280	324	-10.0449	518	-6.99735	0	0
6	20	166	1	1	245	289	11.4883	745	-9.63862	0	0
6	20	167	0	0	167	219	9.8789	323	-9.7044	1	0
6	20	168	0	1	272	322	12.3412	520	-3.28317	0	0
6	20	169	0	1	293	349	12.6068	447	-0.780901	0	1
6	20	170	0	0	325	393	-10.2568	531	3.79157	0	0
6	20	171	0	1	282	368	12.6241	556	-0.617384	0	0
6	20	172	0	0	184	222	7.92991	340	-11.8597	1	0
6	20	173	0	0	409	475	-11.4136	643	4.96775	0	0
6	20	174	0	0	270	332	-8.59934	550	3.70964	0	0
6	20	175	0	0	295	357	-8.57938	719	0.775262	0	0
6	20	176	1	1	355	433	-12.8467	779	4.53212	1	0
6	20	177	0	0	329	379	10.446	453	-10.6352	1	0
6	20	178	0	1	331	385	11.9922	791	-1.56759	0	1
6	20	179	0	0	147	199	9.8789	331	-2.96697	1	0
6	20	180	1	0	290	340	-9.7759	528	14.0292	0	0
6	20	181	0	0	134	194	11.5545	498	-0.848564	1	0
6	20	182	0	0	332	390	-9.55857	694	2.97261	0	0
6	20	183	1	1	382	440	-9.82454	796	2.39971	1	0
6	20	184	0	1	420	468	11.9259	1372	1.02337	0	0
6	20	185	0	1	314	372	12.1017	1092	-1.91167	0	0
6	20	186	1	0	143	193	11.8453	643	0.842927	1	0
6	20	187	0	0	378	438	-9.61575	706	-2.01039	0	0
6	20	188	0	1	295	351	11.497	547	-5.36119	0	0
6	20	189	0	0	133	177	10.0879	475	-8.14058	1	0
6	20	190	0	0	378	436	-9.43852	710	4.39074	0	0
6	20	191	0	0	441	541	-11.0572	695	-3.53734	0	0
6	50	0	1	0	176	216	8.88456	698	-1.24612	1	0
6	50	1	0	1	457	515	11.0629	1045	0.854203	0	0
6	50	2	1	0	369	413	10.1509	863	1.99347	1	0
6	50	3	0	0	465	531	-12.6357	655	-11.2554	0	0
6	50	4	1	1	483	541	9.97907	635	-11.129	0	0
6	50	5	1	0	341	395	10.75	1163	0.281906	1	0
6	50	6	1	0	124	178	7.75063	330	10.7471	1	0
6	50	7	1	0	478	536	10.6037	1038	6.90931	1	0
6	50	8	1	1	179	241	-10.8303	729	0.862661	1	0
6	50	9	0	0	446	502	7.04279	532	-11.8395	1	4
6	50	10	1	0	188	234	7.2303	402	10.5234	1	0
6	50	11	0	1	526	584	10.9337	754	10.2511	0	0
6	50	12	0	1	310	358	11.0055	668	-2.81737	0	0
6	50	13	0	1	317	377	11.5545	659	-2.22761	0	0
6	50	14	1	1	342	390	10.4202	558	-10.2196	0	0
6	50	15	1	1	149	185	-3.65032	847	3.30858	1	0
6	50	16	1	0	142	192	5.54527	462	9.64148	1	0
6	50	17	1	0	194	238	8.98729	374	10.509	1	0
6	50	18	0	1	432	570	11.4509	1120	-0.572276	0	0
6	50	19	0	1	427	485	11.1893	961	-1.62399	0	0
6	50	20	0	0	549	613	-9.83026	707	-13.2547	0	0
6	50	21	1	1	606	700	-14.7393	820	-12.5692	1	0
6	50	22	1	0	240	302	10.4202	822	0.55818	1	0
6	50	23	0	1	627	685	11.4452	NaN	NaN	0	0
6	50	24	0	1	402	446	9.6472	998	-3.49214	0	0
6	50	25	0	0	484	548	-10.4718	858	-2.30378	0	0
6	50	26	1	1	481	541	8.83035	649	-11.0112	0	0
6	50	27	1	1	467	517	-9.733	NaN	NaN	1	0
6	50	28	0	0	565	619	-7.08256	779	-11.0888	0	4
6	50	29	0	0	417	473	-8.07225	675	-11.0801	0	4
6	50	30	0	1	489	551	11.0686	943	7.25872	0	0
6	50	31	1	0	687	771	-8.53092	913	9.00727	0	0
6	50	32	1	0	587	639	8.2773	669	11.5689	1	4
6	50	33	0	1	509	571	11.8338	1021	2.60852	0	0
6	50	34	1	0	224	266	8.26875	572	10.8964	1	0
6	50	35	0	1	181	237	-5.78323	497	11.9202	1	0
6	50	36	0	1	364	426	11.2612	1060	-2.42793	0	0
6	50	37	1	0	NaN	NaN	NaN	NaN	NaN	0	2
6	50	38	1	0	454	502	10.5635	988	0.23962	1	0
6	50	39	1	0	179	235	8.46536	351	10.1279	1	0
6	50	40	0	1	408	458	-4.22112	784	12.0672	1	0
6	50	41	0	1	176	234	-12.0931	334	11.4855	1	0
6	50	42	0	0	131	179	11.4883	485	4.95643	1	0
6	50	43	1	1	158	204	-4.86023	278	-14.3142	1	0
6	50	44	0	0	138	194	8.69629	332	12.021	1	0
6	50	45	1	1	156	206	-7.09108	270	10.5635	1	0
6	50	46	0	0	123	177	10.7586	411	-8.84747	1	0
6	50	47	0	0	420	476	-9.96762	998	4.95643	0	0
6	50	48	0	0	372	430	-9.24139	1212	3.46955	0	0
6	50	49	1	0	184	224	9.56714	314	7.75632	1	0
6	50	50	1	1	464	508	11.8338	816	-15.4722	0	0
6	50	51	1	1	131	189	-7.37241	379	-10.7442	1	0
6	50	52	1	1	125	181	-7.36672	311	-11.1347	1	0
6	50	53	1	1	316	372	-9.733	704	-0.0253721	1	0
6	50	54	0	1	119	163	-5.90225	261	-10.6668	1	0
6	50	55	0	1	325	385	12.5028	1077	0.0789331	0	0
6	50	56	0	0	146	198	8.69059	296	-10.641	1	0
6	50	57	0	1	264	316	11.264	644	-3.06295	0	0
6	50	58	0	1	276	340	12.4075	586	-2.20504	0	0
6	50	59	0	1	250	312	10.5119	514	-3.50627	0	0
6	50	60	0	1	258	310	10.7242	540	-1.42659	0	0
6	50	61	1	1	353	397	9.37566	545	10.8275	0	0
6	50	62	1	0	176	234	10.1365	528	-4.35964	1	0
6	50	63	1	1	162	218	-8.53662	344	-12.0153	1	0
6	50	64	1	1	701	993	-0.52435	NaN	NaN	1	1
6	50	65	0	0	190	236	3.44978	318	11.6524	1	0
6	50	66	0	0	169	209	7.50887	291	-15.0573	1	0
6	50	67	1	0	436	502	13.7156	1134	-1.61835	1	0
6	50	68	1	0	107	139	2.4759	395	12.1335	1	0
6	50	69	0	1	516	580	11.5574	NaN	NaN	0	0
6	50	70	0	1	656	718	11.6955	1390	3.48932	0	0
6	50	71	1	0	214	270	9.40423	664	-5.1885	1	0
6	50	72	1	1	552	612	-9.20141	754	-11.0629	1	0
6	50	73	1	1	172	208	-2.81172	NaN	NaN	1	0
6	50	74	0	0	190	250	10.2969	604	-3.44131	1	0
6	50	75	1	1	331	395	-10.6869	1183	-10.6381	1	0
6	50	76	1	0	139	191	9.86459	685	-7.19336	1	0
6	50	77	0	1	194	234	-6.25946	386	10.3972	1	0
6	50	78	1	1	162	218	-5.38668	316	9.38994	1	0
[truncated: 25,073 more rows]

## Sheet: Reaction times
random_key_	block_	trialtype	action	mean_rts_	number_saccs_
0	20	0	0	245.526	133
0	20	0	1	205	20
0	20	1	0	219.211	19
0	20	1	1	240.556	18
0	50	0	0	271.245	49
0	50	0	1	204.159	44
0	50	1	0	253.76	25
0	50	1	1	219.915	71
0	80	0	0	250.929	14
0	80	0	1	216.125	24
0	80	1	0	260.471	17
0	80	1	1	211.545	132
1	20	0	0	422.715	137
1	20	0	1	243.125	8
1	20	1	0	369.25	4
1	20	1	1	405.344	32
1	50	0	0	404.952	83
1	50	0	1	258.545	11
1	50	1	1	398.646	96
1	80	0	0	471.76	25
1	80	0	1	265.231	13
1	80	1	0	311.5	4
1	80	1	1	393.359	145
2	20	0	0	346.482	114
2	20	0	1	249.475	40
2	20	1	0	314.556	9
2	20	1	1	301.172	29
2	50	0	0	415.367	49
2	50	0	1	223.766	47
2	50	1	0	311.8	5
2	50	1	1	301.44	91
2	80	0	0	366.375	8
2	80	0	1	218.533	30
2	80	1	1	218.857	154
6	20	0	0	309.922	90
6	20	0	1	187.881	59
6	20	1	0	289.368	19
6	20	1	1	294.211	19
6	50	0	0	396.787	47
6	50	0	1	169.048	42
6	50	1	0	434.583	12
6	50	1	1	267.692	78
6	80	0	0	368.167	18
6	80	0	1	212.5	18
6	80	1	0	382	10
6	80	1	1	288.569	144
11	20	0	0	410.286	70
11	20	0	1	193.145	76
11	20	1	0	372.857	7
11	20	1	1	267.967	30
11	50	0	0	385.353	34
11	50	0	1	181.836	61
11	50	1	0	350.857	7
11	50	1	1	249.443	88
11	80	0	0	425.857	21
11	80	0	1	196.529	17
11	80	1	0	267	1
11	80	1	1	252.954	153
12	20	0	0	306.438	137
12	20	0	1	276.571	14
12	20	1	0	267.333	9
12	20	1	1	344.172	29
12	50	0	0	311.595	84
12	50	0	1	236.545	11
12	50	1	0	323.75	8
12	50	1	1	298.012	86
12	80	0	0	347.208	24
12	80	0	1	236.643	14
12	80	1	0	362	3
12	80	1	1	293.32	150
14	20	0	0	393.619	139
14	20	0	1	216.5	12
14	20	1	0	368.75	12
14	20	1	1	439	26
14	50	0	0	375.232	82
14	50	0	1	227.5	10
14	50	1	0	350.5	18
14	50	1	1	404.449	78
14	80	0	0	421.931	29
14	80	0	1	296.8	5
14	80	1	0	345.75	8
14	80	1	1	393.807	145
15	20	0	0	476.317	126
15	20	0	1	176.364	22
15	20	1	0	657	1
15	20	1	1	401.405	37
15	50	0	0	455.262	65
15	50	0	1	169.069	29
15	50	1	0	255	1
15	50	1	1	356.368	95
15	80	0	0	508.182	22
15	80	0	1	186.467	15
15	80	1	0	255	1
15	80	1	1	349.642	151
16	20	0	0	292.936	140
16	20	0	1	218.308	13
16	20	1	0	263.6	10
16	20	1	1	308.857	28
16	50	0	0	337.562	80
16	50	0	1	286	16
16	50	1	0	298.5	14
16	50	1	1	348.024	82
16	80	0	0	311.333	24
16	80	0	1	204.857	14
16	80	1	0	291	9
16	80	1	1	261.574	141
17	20	0	0	288.973	73
17	20	0	1	216.16	81
17	20	1	0	293.833	6
17	20	1	1	252.812	32
17	50	0	0	308.241	29
17	50	0	1	199.833	66
17	50	1	0	295.385	13
17	50	1	1	227.904	83
17	80	0	0	303.062	16
17	80	0	1	208.909	22
17	80	1	0	276.077	13
17	80	1	1	240.716	141
18	20	0	0	301.241	54
18	20	0	1	185.066	91
18	20	1	0	282.857	7
18	20	1	1	189.115	26
18	50	0	0	320.062	16
18	50	0	1	180.079	76
18	50	1	0	318.8	10
18	50	1	1	200.964	83
18	80	0	0	331	7
18	80	0	1	189.714	28
18	80	1	0	288.5	6
18	80	1	1	173.458	131
23	20	0	0	333.333	135
23	20	0	1	256	16
23	20	1	0	313.333	9
23	20	1	1	346.714	28
23	50	0	0	370.879	58
23	50	0	1	195.25	32
23	50	1	0	351.5	6
23	50	1	1	290.182	88
23	80	0	0	373.133	15
23	80	0	1	206.762	21
23	80	1	0	296.4	5
23	80	1	1	240.466	148
26	20	0	0	320.571	98
26	20	0	1	193.673	52
26	20	1	0	285.643	14
26	20	1	1	296.458	24
26	50	0	0	323.306	49
26	50	0	1	206.383	47
26	50	1	0	309.579	19
26	50	1	1	255.776	76
26	80	0	0	311.857	7
26	80	0	1	220.633	30
26	80	1	0	315.222	9
26	80	1	1	231.639	144
28	20	0	0	353.928	97
28	20	0	1	188.429	49
28	20	1	0	358.2	5
28	20	1	1	329.645	31
28	50	0	0	362.159	69
28	50	0	1	175.182	22
28	50	1	0	328.188	16
28	50	1	1	322.506	77
28	80	0	0	405.5	16
28	80	0	1	207.773	22
28	80	1	0	383.667	3
28	80	1	1	277.063	143
30	20	0	0	281.628	129
30	20	0	1	192.16	25
30	20	1	0	280.545	11
30	20	1	1	282.185	27
30	50	0	0	333.703	64
30	50	0	1	192.219	32
30	50	1	0	296.385	13
30	50	1	1	317.855	83
30	80	0	0	330.118	17
30	80	0	1	189.286	21
30	80	1	0	322.75	4
30	80	1	1	221.787	150
33	20	0	0	419.929	98
33	20	0	1	174.167	48
33	20	1	0	348.25	4
33	20	1	1	286.419	31
33	50	0	0	449.387	62
33	50	0	1	174.968	31
33	50	1	0	368.8	5
33	50	1	1	352.101	89
33	80	0	0	477.867	15
33	80	0	1	196	19
33	80	1	1	264.737	152
34	20	0	0	262.303	119
34	20	0	1	162.441	34
34	20	1	0	245.25	8
34	20	1	1	228.567	30
34	50	0	0	276.033	60
34	50	0	1	158.143	35
34	50	1	0	263.5	10
34	50	1	1	217.93	86
34	80	0	0	294.615	13
34	80	0	1	172.44	25
34	80	1	0	277.25	8
34	80	1	1	193.384	146
36	20	0	0	307.094	138
36	20	0	1	216.467	15
36	20	1	0	283	11
36	20	1	1	372.667	27
36	50	0	0	371.819	83
36	50	0	1	226.818	11
36	50	1	0	302.375	8
36	50	1	1	361.364	88
36	80	0	0	356.176	17
36	80	0	1	218.1	20
36	80	1	0	294.429	7
36	80	1	1	256.19	147
37	20	0	0	348.891	92
37	20	0	1	171.509	57
37	20	1	0	303	3
37	20	1	1	266.629	35
37	50	0	0	408	24
37	50	0	1	187.574	68
37	50	1	0	353.6	5
37	50	1	1	213.341	91
37	80	0	0	421	8
37	80	0	1	205.259	27
37	80	1	0	460	2
37	80	1	1	215.1	150
38	20	0	0	391.333	135
38	20	0	1	262.632	19
38	20	1	0	319.25	4
38	20	1	1	381.152	33
38	50	0	0	409.189	74
38	50	0	1	278.545	22
38	50	1	0	347	7
38	50	1	1	373.659	88
38	80	0	0	392.053	19
38	80	0	1	246.056	18
38	80	1	0	317.667	3
38	80	1	1	286.148	149
41	20	0	0	457.168	107
41	20	0	1	259.419	43
41	20	1	0	331.2	5
41	20	1	1	462.355	31
41	50	0	0	484.934	61
41	50	0	1	267.586	29
41	50	1	0	315	1
41	50	1	1	406.489	88
41	80	0	0	478.133	15
41	80	0	1	256.522	23
41	80	1	0	443	2
41	80	1	1	346.931	145
42	20	0	0	402.439	82
42	20	0	1	160.177	62
42	20	1	0	332.8	5
42	20	1	1	249.469	32
42	50	0	0	452.58	50
42	50	0	1	175.4	45
42	50	1	0	342.75	4
42	50	1	1	282.278	90
42	80	0	0	463.882	17
42	80	0	1	203.143	21
42	80	1	0	382.5	2
42	80	1	1	264.027	150
43	20	0	0	390.529	102
43	20	0	1	209.837	43
43	20	1	0	349.778	9
43	20	1	1	345.24	25
43	50	0	0	415.033	61
43	50	0	1	274.515	33
43	50	1	0	351	16
43	50	1	1	337.893	75
43	80	0	0	447.19	21
43	80	0	1	242.375	16
43	80	1	0	351.75	4
43	80	1	1	362.96	149
44	20	0	0	376.095	137
44	20	0	1	241	7
44	20	1	0	331	8
44	20	1	1	433.963	27
44	50	0	0	404.256	90
44	50	0	1	266.667	3
44	50	1	0	319.818	11
44	50	1	1	430.167	84
44	80	0	0	402.233	30
44	80	0	1	242.714	7
44	80	1	0	360.333	9
44	80	1	1	355.911	135
46	20	0	0	351.752	133
46	20	0	1	201.375	16
46	20	1	0	339.143	7
46	20	1	1	367.774	31
46	50	0	0	394.87	69
46	50	0	1	219.955	22
46	50	1	0	334.5	2
46	50	1	1	368.628	94
46	80	0	0	379.15	20
46	80	0	1	217.722	18
46	80	1	0	350	1
46	80	1	1	281.974	152
48	20	0	0	262.265	132
48	20	0	1	228.364	22
48	20	1	0	257.235	17
48	20	1	1	263.333	21
48	50	0	0	274.8	75
48	50	0	1	202.211	19
48	50	1	0	253.739	23
48	50	1	1	297.384	73
48	80	0	0	301.105	19
48	80	0	1	200.526	19
48	80	1	0	256.435	23
48	80	1	1	258.931	131
49	20	0	0	310.239	134
49	20	0	1	328.947	19
49	20	1	0	299.435	23
49	20	1	1	333.933	15
49	50	0	0	340.078	51
49	50	0	1	289.119	42
49	50	1	0	304.238	21
49	50	1	1	328.905	74
49	80	0	0	363.222	9
49	80	0	1	257.821	28
49	80	1	0	307.833	6
49	80	1	1	273.236	148
50	20	0	0	477.193	135
50	20	0	1	281.385	13
50	20	1	0	445.667	3
50	20	1	1	507.676	34
50	50	0	0	453.989	89
50	50	0	1	361.333	6
50	50	1	0	431.5	6
50	50	1	1	483.326	89
50	80	0	0	515	26
50	80	0	1	263.909	11
50	80	1	0	394	1
50	80	1	1	445.439	148
51	20	0	0	377.853	109
51	20	0	1	244.024	41
51	20	1	0	341.1	10
51	20	1	1	295.857	28
51	50	0	0	397.333	33
51	50	0	1	209.032	62
51	50	1	0	350.636	11
51	50	1	1	300.671	85
51	80	0	0	463	3
51	80	0	1	205.514	35
51	80	1	0	359.4	5
51	80	1	1	239.177	147
52	20	0	0	365.415	142
52	20	0	1	261.5	10
52	20	1	0	345.25	4
52	20	1	1	387.824	34
52	50	0	0	356.513	78
52	50	0	1	276.444	18
52	50	1	0	359.769	13
52	50	1	1	365.073	82
52	80	0	0	396.714	28
52	80	0	1	227.9	10
52	80	1	0	495.75	4
52	80	1	1	314.141	149
53	20	0	0	332.777	130
53	20	0	1	201.435	23
53	20	1	0	254.375	8
53	20	1	1	285.867	30
53	50	0	0	439.257	70
53	50	0	1	197	26
53	50	1	0	329	2
53	50	1	1	289.785	93
53	80	0	0	377.625	24
53	80	0	1	208	13
53	80	1	0	408.667	3
53	80	1	1	285.881	151
54	20	0	0	379	114
54	20	0	1	210.536	28
54	20	1	0	314.714	7
54	20	1	1	342.161	31
54	50	0	0	415.056	54
54	50	0	1	248.895	38
54	50	1	0	366.4	5
54	50	1	1	321.225	89
54	80	0	0	414.308	13
54	80	0	1	231.391	23
54	80	1	0	345.25	4
54	80	1	1	277.643	143
57	20	0	0	323.745	149
57	20	0	1	389.25	4
57	20	1	0	305.231	13
57	20	1	1	350.4	25
57	50	0	0	324.667	90
57	50	0	1	303	6
57	50	1	0	266.192	26
57	50	1	1	346.471	70
57	80	0	0	314.2	30
57	80	0	1	272.571	7
57	80	1	0	276.591	22
57	80	1	1	320.447	132
58	20	0	0	293.912	57
58	20	0	1	176.667	93
58	20	1	0	307.714	7
58	20	1	1	198.29	31
58	50	0	0	295.933	15
58	50	0	1	170.475	80
58	50	1	0	282.333	3
58	50	1	1	180.196	92
58	80	0	0	354.5	2
58	80	0	1	175.722	36
58	80	1	0	291.1	10
58	80	1	1	206.66	144
61	20	0	0	334.858	113
61	20	0	1	260.533	30
61	20	1	0	303.333	18
61	20	1	1	299.412	17
61	50	0	0	351.258	62
61	50	0	1	292.692	26
61	50	1	0	327.889	27
61	50	1	1	349.905	63
61	80	0	0	327.15	20
61	80	0	1	244.059	17
61	80	1	0	298.5	8
61	80	1	1	297.14	143
66	20	0	0	278.053	131
66	20	0	1	248.579	19
66	20	1	0	275.708	24
66	20	1	1	263.214	14
66	50	0	0	308.037	54
66	50	0	1	217.154	39
66	50	1	0	286.118	34
66	50	1	1	260.645	62
66	80	0	0	334.158	19
66	80	0	1	235.389	18
66	80	1	0	278.667	21
66	80	1	1	273.78	132
67	20	0	0	457.491	53
67	20	0	1	213.04	100
67	20	1	0	367.875	8
67	20	1	1	266.5	28
67	50	0	0	453.778	18
67	50	0	1	201.896	77
67	50	1	0	367	3
67	50	1	1	220.516	91
67	80	0	0	405.667	3
67	80	0	1	203.114	35
67	80	1	0	363.333	3
67	80	1	1	196.336	149
68	20	0	0	334.75	120
68	20	0	1	207.458	24
68	20	1	0	307.2	5
68	20	1	1	335.067	30
68	50	0	0	376.739	69
68	50	0	1	214.654	26
68	50	1	0	328	4
68	50	1	1	338.089	90
68	80	0	0	363.353	17
68	80	0	1	187.278	18
68	80	1	0	344	2
68	80	1	1	237.767	146
69	20	0	0	442.105	143
69	20	0	1	326	8
69	20	1	0	435.6	5
69	20	1	1	448.758	33
69	50	0	0	463.296	81
69	50	0	1	273.923	13
69	50	1	0	414	2
69	50	1	1	405.902	92
69	80	0	0	465.96	25
69	80	0	1	255.636	11
69	80	1	1	362.721	154
70	20	0	0	355.455	143
70	20	0	1	330.182	11
70	20	1	0	317.55	20
70	20	1	1	359.667	18
70	50	0	0	378.897	68
70	50	0	1	252.154	26
70	50	1	0	334	16
70	50	1	1	346.304	79
70	80	0	0	411.714	21
70	80	0	1	259.412	17
70	80	1	0	366.667	12
70	80	1	1	322.686	140
73	20	0	0	300.708	72
73	20	0	1	208.444	81
73	20	1	0	272.889	9
73	20	1	1	233.793	29
73	50	0	0	328.219	32
73	50	0	1	209.774	62
73	50	1	0	261.625	8
73	50	1	1	235.568	88
73	80	0	0	346.667	12
73	80	0	1	188.667	24
73	80	1	0	315.875	8
73	80	1	1	222.63	146
75	20	0	0	334.446	112
75	20	0	1	263.447	38
75	20	1	0	298.357	14
75	20	1	1	365.913	23
75	50	0	0	393.508	63
75	50	0	1	286.074	27
75	50	1	0	309.3	10
75	50	1	1	361.038	78
75	80	0	0	370.15	20
75	80	0	1	205.556	18
75	80	1	0	256	4
75	80	1	1	282.88	150
85	20	0	0	268.895	143
85	20	0	1	256.111	9
85	20	1	0	262.8	20
85	20	1	1	295.294	17
85	50	0	0	303.89	73
85	50	0	1	231.286	21
85	50	1	0	275	9
85	50	1	1	287.233	86
85	80	0	0	369.333	24
85	80	0	1	248.727	11
85	80	1	0	361.667	3
85	80	1	1	327.902	143
87	20	0	0	409.23	100
87	20	0	1	200.095	42
87	20	1	0	392.333	12
87	20	1	1	347.636	22
87	50	0	0	435.093	54
87	50	0	1	213.306	36
87	50	1	0	408	12
87	50	1	1	337.893	75
87	80	0	0	447.667	12
87	80	0	1	226.44	25
87	80	1	0	435.333	3
87	80	1	1	308.8	145
90	20	0	0	364.282	149
90	20	0	1	305.5	2
90	20	1	0	323.333	3
90	20	1	1	393.829	35
90	50	0	0	396.505	91
90	50	0	1	220.4	5
90	50	1	0	302	1
90	50	1	1	362.16	94
90	80	0	0	433.75	32
90	80	0	1	286	6
90	80	1	1	338.052	153
95	20	0	0	430.508	120
95	20	0	1	329.5	28
95	20	1	0	403.933	15
95	20	1	1	436.87	23
95	50	0	0	465.774	53
95	50	0	1	308.286	35
95	50	1	0	424.4	10
95	50	1	1	402.841	82
95	80	0	0	441.682	22
95	80	0	1	252.062	16
95	80	1	0	332.75	4
95	80	1	1	330.98	150
99	20	0	0	408.37	135
99	20	0	1	259.231	13
99	20	1	0	363.455	11
99	20	1	1	415.48	25
99	50	0	0	408.561	82
99	50	0	1	323.385	13
99	50	1	0	355.389	18
99	50	1	1	391.603	78
99	80	0	0	429.714	28
99	80	0	1	300.4	10
99	80	1	0	356.333	3
99	80	1	1	351.907	150

## Sheet: Error rates
subject_	block_	trialtype	num_correct_	num_trials_
0	20	0	133	153
0	20	1	18	37
0	50	0	49	93
0	50	1	71	96
0	80	0	14	38
0	80	1	132	149
1	20	0	137	145
1	20	1	32	36
1	50	0	83	94
1	50	1	96	96
1	80	0	25	38
1	80	1	145	149
2	20	0	114	154
2	20	1	29	38
2	50	0	49	96
2	50	1	91	96
2	80	0	8	38
2	80	1	154	154
6	20	0	90	149
6	20	1	19	38
6	50	0	47	89
6	50	1	78	90
6	80	0	18	36
6	80	1	144	154
11	20	0	70	146
11	20	1	30	37
11	50	0	34	95
11	50	1	88	95
11	80	0	21	38
11	80	1	153	154
12	20	0	137	151
12	20	1	29	38
12	50	0	84	95
12	50	1	86	94
12	80	0	24	38
12	80	1	150	153
14	20	0	139	151
14	20	1	26	38
14	50	0	82	92
14	50	1	78	96
14	80	0	29	34
14	80	1	145	153
15	20	0	126	148
15	20	1	37	38
15	50	0	65	94
15	50	1	95	96
15	80	0	22	37
15	80	1	151	152
16	20	0	140	153
16	20	1	28	38
16	50	0	80	96
16	50	1	82	96
16	80	0	24	38
16	80	1	141	150
17	20	0	73	154
17	20	1	32	38
17	50	0	29	95
17	50	1	83	96
17	80	0	16	38
17	80	1	141	154
18	20	0	54	145
18	20	1	26	33
18	50	0	16	92
18	50	1	83	93
18	80	0	7	35
18	80	1	131	137
23	20	0	135	151
23	20	1	28	37
23	50	0	58	90
23	50	1	88	94
23	80	0	15	36
23	80	1	148	153
26	20	0	98	150
26	20	1	24	38
26	50	0	49	96
26	50	1	76	95
26	80	0	7	37
26	80	1	144	153
28	20	0	97	146
28	20	1	31	36
28	50	0	69	91
28	50	1	77	93
28	80	0	16	38
28	80	1	143	146
30	20	0	129	154
30	20	1	27	38
30	50	0	64	96
30	50	1	83	96
30	80	0	17	38
30	80	1	150	154
33	20	0	98	146
33	20	1	31	35
33	50	0	62	93
33	50	1	89	94
33	80	0	15	34
33	80	1	152	152
34	20	0	119	153
34	20	1	30	38
34	50	0	60	95
34	50	1	86	96
34	80	0	13	38
34	80	1	146	154
36	20	0	138	153
36	20	1	27	38
36	50	0	83	94
36	50	1	88	96
36	80	0	17	37
36	80	1	147	154
37	20	0	92	149
37	20	1	35	38
37	50	0	24	92
37	50	1	91	96
37	80	0	8	35
37	80	1	150	152
38	20	0	135	154
38	20	1	33	37
38	50	0	74	96
38	50	1	88	95
38	80	0	19	37
38	80	1	149	152
41	20	0	107	150
41	20	1	31	36
41	50	0	61	90
41	50	1	88	89
41	80	0	15	38
41	80	1	145	147
42	20	0	82	144
42	20	1	32	37
42	50	0	50	95
42	50	1	90	94
42	80	0	17	38
42	80	1	150	152
43	20	0	102	145
43	20	1	25	34
43	50	0	61	94
43	50	1	75	91
43	80	0	21	37
43	80	1	149	153
44	20	0	137	144
44	20	1	27	35
44	50	0	90	93
44	50	1	84	95
44	80	0	30	37
44	80	1	135	144
46	20	0	133	149
46	20	1	31	38
46	50	0	69	91
46	50	1	94	96
46	80	0	20	38
46	80	1	152	153
48	20	0	132	154
48	20	1	21	38
48	50	0	75	94
48	50	1	73	96
48	80	0	19	38
48	80	1	131	154
49	20	0	134	153
49	20	1	15	38
49	50	0	51	93
49	50	1	74	95
49	80	0	9	37
49	80	1	148	154
50	20	0	135	148
50	20	1	34	37
50	50	0	89	95
50	50	1	89	95
50	80	0	26	37
50	80	1	148	149
51	20	0	109	150
51	20	1	28	38
51	50	0	33	95
51	50	1	85	96
51	80	0	3	38
51	80	1	147	152
52	20	0	142	152
52	20	1	34	38
52	50	0	78	96
52	50	1	82	95
52	80	0	28	38
52	80	1	149	153
53	20	0	130	153
53	20	1	30	38
53	50	0	70	96
53	50	1	93	95
53	80	0	24	37
53	80	1	151	154
54	20	0	114	142
54	20	1	31	38
54	50	0	54	92
54	50	1	89	94
54	80	0	13	36
54	80	1	143	147
57	20	0	149	153
57	20	1	25	38
57	50	0	90	96
57	50	1	70	96
57	80	0	30	37
57	80	1	132	154
58	20	0	57	150
58	20	1	31	38
58	50	0	15	95
58	50	1	92	95
58	80	0	2	38
58	80	1	144	154
61	20	0	113	143
61	20	1	17	35
61	50	0	62	88
61	50	1	63	90
61	80	0	20	37
61	80	1	143	151
66	20	0	131	150
66	20	1	14	38
66	50	0	54	93
66	50	1	62	96
66	80	0	19	37
66	80	1	132	153
67	20	0	53	153
67	20	1	28	36
67	50	0	18	95
67	50	1	91	94
67	80	0	3	38
67	80	1	149	152
68	20	0	120	144
68	20	1	30	35
68	50	0	69	95
68	50	1	90	94
68	80	0	17	35
68	80	1	146	148
69	20	0	143	151
69	20	1	33	38
69	50	0	81	94
69	50	1	92	94
69	80	0	25	36
69	80	1	154	154
70	20	0	143	154
70	20	1	18	38
70	50	0	68	94
70	50	1	79	95
70	80	0	21	38
70	80	1	140	152
73	20	0	72	153
73	20	1	29	38
73	50	0	32	94
73	50	1	88	96
73	80	0	12	36
73	80	1	146	154
75	20	0	112	150
75	20	1	23	37
75	50	0	63	90
75	50	1	78	88
75	80	0	20	38
75	80	1	150	154
85	20	0	143	152
85	20	1	17	37
85	50	0	73	94
85	50	1	86	95
85	80	0	24	35
85	80	1	143	146
87	20	0	100	142
87	20	1	22	34
87	50	0	54	90
87	50	1	75	87
87	80	0	12	37
87	80	1	145	148
90	20	0	149	151
90	20	1	35	38
90	50	0	91	96
90	50	1	94	95
90	80	0	32	38
90	80	1	153	153
95	20	0	120	148
95	20	1	23	38
95	50	0	53	88
95	50	1	82	92
95	80	0	22	38
95	80	1	150	154
99	20	0	135	148
99	20	1	25	36
99	50	0	82	95
99	50	1	78	96
99	80	0	28	38
99	80	1	150	153
